# Supplementary material for: Developmental Profile of Psychiatric Risk Associated With Voltage-Gated Cation Channel Activity
Source: Biol Psychiatry. 2021 Sep 15;90(6):399–408. doi: 10.1016/j.biopsych.2021.03.009 (PMC8375582; doi:10.1016/j.biopsych.2021.03.009)
Supplement: Supplement 2 [file mmc2.xlsx]

## Sheet: Contents
Table	Description
Table S1	Developmental transcriptome samples and age definitions
Table S2A	GO gene set association analysis: schizophrenia (highlights indicate independent associations)
Table S2B	GO gene set association analysis: bipolar disorder (highlights indicate independent associations)
Table S2C	GO gene set association analysis: major depressive disorder
Table S3A	GO interaction analysis: schizophrenia
Table S3B	GO interaction analysis: bipolar disorder
Table S4A	SynGO gene set association analysis: schizophrenia (highlights indicate independent associations)
Table S4B	SynGO gene set association analysis: bipolar disorder (highlights indicate independent associations)
Table S5A	SynGO interaction analysis: schizophrenia
Table S5B	SynGO interaction analysis: bipolar disorder
Table S6	Voltage-gated cation channel activity clusters

## Sheet: Table S1
Developmental Stage	Age (𝑥) definition	N (BrainSeq minus BrainSpan)	N (BrainSpan)
Early Fetal	𝑥 < 10 pcw	0	2
Early Midfetal	10 pcw ≤ 𝑥 < 16 pcw	23	6
Midfetal	16 pcw ≤ 𝑥 < 17 pcw	14	3
Late Midfetal	17 pcw ≤ 𝑥 < 24 pcw	13	5
Late Fetal	24 pcw ≤ 𝑥 < 0 months	3	2
Early Infancy	0 months ≤ 𝑥 < 6 months	14	3
Late Infancy	6 months ≤ 𝑥 < 1 year	0	3
Early Childhood	1 year ≤ 𝑥 < 6 years	9	3
Late Childhood	6 years ≤ 𝑥 < 13 years	3	3
Adolescence	13 years ≤ 𝑥 < 20 years	43	4
Early Adulthood	20 years ≤ 𝑥 < 30 years	33	2
Mid Adulthood	30 years ≤ 𝑥 < 60 years	135	4
Late Adulthood	60 years ≤ 𝑥	28	0
pcw = post-conceptual week
N = number of dorsolateral prefrontal cortex samples used in the study

## Sheet: Table S2A
SET	NGENES	BETA	SE	P	FDR
GO:0015085_calcium_ion_transmembrane_transporter_activity	119	0.52014	0.096912	4.027e-08	7.11168e-05
GO:0005262_calcium_channel_activity	106	0.50785	0.10366	4.8335e-07	0.000426798
GO:0022839_ion_gated_channel_activity	283	0.29534	0.063862	1.8826e-06	0.000618777
GO:0022843_voltagegated_cation_channel_activity	125	0.4273	0.09268	2.0161e-06	0.000618777
GO:0022836_gated_channel_activity	289	0.29101	0.063178	2.0576e-06	0.000618777
GO:0034703_cation_channel_complex	200	0.35675	0.077524	2.1023e-06	0.000618777
GO:0005244_voltagegated_ion_channel_activity	143	0.38873	0.086535	3.5367e-06	0.000780727
GO:0022832_voltagegated_channel_activity	143	0.38873	0.086535	3.5367e-06	0.000780727
GO:0006816_calcium_ion_transport	286	0.28429	0.063879	4.298e-06	0.000843363
GO:0070588_calcium_ion_transmembrane_transport	202	0.33602	0.076729	5.9733e-06	0.00105488
GO:0034702_ion_channel_complex	239	0.31077	0.071517	6.97e-06	0.001119
GO:0034220_ion_transmembrane_transport	772	0.16719	0.039151	9.7869e-06	0.00144031
GO:0070838_divalent_metal_ion_transport	314	0.25301	0.060084	1.2752e-05	0.00160857
GO:0072511_divalent_inorganic_cation_transport	314	0.25301	0.060084	1.2752e-05	0.00160857
GO:1902495_transmembrane_transporter_complex	259	0.26678	0.067068	3.4862e-05	0.00410442
GO:0005261_cation_channel_activity	290	0.25112	0.063626	3.9684e-05	0.00438012
GO:0036477_somatodendritic_compartment	388	0.21616	0.055364	4.7338e-05	0.00491758
GO:0005216_ion_channel_activity	389	0.21443	0.055595	5.7515e-05	0.00547181
GO:0098655_cation_transmembrane_transport	537	0.18031	0.046819	5.887e-05	0.00547181
GO:0022838_substratespecific_channel_activity	400	0.21178	0.055219	6.2853e-05	0.00554992
GO:0015267_channel_activity	416	0.2057	0.05385	6.6867e-05	0.0056232
GO:0022803_passive_transmembrane_transporter_activity	417	0.20273	0.0538	8.2384e-05	0.00661319
GO:1990351_transporter_complex	267	0.24754	0.065979	8.7919e-05	0.00675065
GO:0098662_inorganic_cation_transmembrane_transport	491	0.1789	0.048826	0.00012434	0.00914935
GO:0046873_metal_ion_transmembrane_transporter_activity	393	0.19378	0.053735	0.00015554	0.0109873
GO:0035637_multicellular_organismal_signaling	138	0.32104	0.0896	0.00017006	0.011551
GO:0022890_inorganic_cation_transmembrane_transporter_activity	512	0.16988	0.047665	0.00018286	0.0118751
GO:0030425_dendrite	300	0.22215	0.062464	0.00018828	0.0118751
GO:0097447_dendritic_tree	301	0.22034	0.062208	0.00019887	0.0121105
GO:0098660_inorganic_ion_transmembrane_transport	518	0.1668	0.047443	0.00021948	0.0129201
GO:0099536_synaptic_signaling	452	0.18173	0.052263	0.00025375	0.0141473
GO:0099537_transsynaptic_signaling	450	0.18188	0.052349	0.00025635	0.0141473
GO:0098796_membrane_protein_complex	985	0.12087	0.034996	0.0002768	0.0145799
GO:0033267_axon_part	159	0.29037	0.084167	0.0002807	0.0145799
GO:0045664_regulation_of_neuron_differentiation	356	0.19507	0.056783	0.00029618	0.0149444
GO:0030001_metal_ion_transport	614	0.14925	0.043712	0.00031999	0.0156973
GO:0050804_modulation_of_chemical_synaptic_transmission	206	0.25386	0.07478	0.00034385	0.0164119
GO:0098916_anterograde_transsynaptic_signaling	450	0.17559	0.052164	0.00038155	0.0174196
GO:0030424_axon	298	0.20478	0.060876	0.00038469	0.0174196
GO:0006812_cation_transport	783	0.12899	0.038727	0.0004335	0.0190849
GO:0099177_regulation_of_transsynaptic_signaling	207	0.24762	0.074479	0.00044308	0.0190849
GO:0007268_chemical_synaptic_transmission	444	0.1735	0.052682	0.00049546	0.0208329
GO:0060402_calcium_ion_transport_into_cytosol	112	0.33903	0.10356	0.00053151	0.021829
GO:2001257_regulation_of_cation_channel_activity	129	0.32027	0.098238	0.00055744	0.0223736
GO:1903169_regulation_of_calcium_ion_transmembrane_transport	105	0.34376	0.10652	0.00062593	0.0245643
GO:0098797_plasma_membrane_protein_complex	480	0.15909	0.049531	0.00065996	0.0253367
GO:0008324_cation_transmembrane_transporter_activity	560	0.14579	0.045558	0.0006875	0.0258324
GO:0097553_calcium_ion_transmembrane_import_into_cytosol	101	0.3429	0.10816	0.00076231	0.0280467
GO:0045666_positive_regulation_of_neuron_differentiation	194	0.24292	0.076827	0.00078443	0.0282715
GO:0050769_positive_regulation_of_neurogenesis	245	0.21722	0.069022	0.00082504	0.0291404
GO:0030182_neuron_differentiation	795	0.11972	0.038493	0.00093572	0.0324016
GO:0015075_ion_transmembrane_transporter_activity	790	0.11752	0.038583	0.0011606	0.0394158
GO:1904062_regulation_of_cation_transmembrane_transport	239	0.21084	0.069427	0.001196	0.0398516
GO:0060401_cytosolic_calcium_ion_transport	122	0.29864	0.098706	0.0012419	0.0406147
GO:0010976_positive_regulation_of_neuron_projection_development	159	0.25869	0.086103	0.0013312	0.0427436
GO:0050767_regulation_of_neurogenesis	446	0.15229	0.0509	0.001387	0.04374
GO:0044057_regulation_of_system_process	375	0.16702	0.056656	0.0016007	0.0495936
GO:0061337_cardiac_conduction	103	0.2946	0.1009	0.0017532	0.0533819
GO:0010975_regulation_of_neuron_projection_development	293	0.18287	0.062964	0.0018417	0.0551261
GO:0006811_ion_transport	1215	0.089509	0.031397	0.0021815	0.0642088
GO:0034765_regulation_of_ion_transmembrane_transport	251	0.19158	0.067536	0.0022801	0.0660108
GO:0060047_heart_contraction	177	0.21923	0.077714	0.0023953	0.0682274
GO:0022008_neurogenesis	929	0.10055	0.035761	0.0024654	0.0691095
GO:0048666_neuron_development	656	0.11924	0.04254	0.0025318	0.0698619
GO:0015318_inorganic_molecular_entity_transmembrane_transporter_activity	753	0.11051	0.039572	0.0026148	0.0710421
GO:0022857_transmembrane_transporter_activity	912	0.10105	0.036297	0.002686	0.0714725
GO:0055085_transmembrane_transport	971	0.098152	0.035345	0.0027447	0.0714725
GO:0003015_heart_process	182	0.21315	0.076908	0.0027912	0.0714725
GO:0097458_neuron_part	905	0.10077	0.036419	0.0028312	0.0714725
GO:0050808_synapse_organization	199	0.22124	0.079965	0.002833	0.0714725
GO:0007399_nervous_system_development	1388	0.08303	0.030119	0.0029209	0.0726522
GO:0051924_regulation_of_calcium_ion_transport	162	0.23006	0.084227	0.0031548	0.0773802
GO:0051962_positive_regulation_of_nervous_system_development	273	0.1789	0.066054	0.0033822	0.0818214
GO:0043025_neuronal_cell_body	174	0.2215	0.08269	0.0036978	0.0865619
GO:0044297_cell_body	196	0.21205	0.079229	0.0037225	0.0865619
GO:0008016_regulation_of_heart_contraction	168	0.21591	0.080678	0.0037252	0.0865619
GO:0060284_regulation_of_cell_development	531	0.12378	0.0467	0.0040195	0.0914607
GO:1903522_regulation_of_blood_circulation	183	0.20687	0.078098	0.0040396	0.0914607
GO:0150034_distal_axon	124	0.25146	0.097805	0.0050724	0.113391
GO:0051960_regulation_of_nervous_system_development	493	0.12305	0.048455	0.0055546	0.122618
GO:0042391_regulation_of_membrane_potential	303	0.16051	0.063424	0.0056937	0.124137
GO:0048699_generation_of_neurons	881	0.091265	0.036601	0.006327	0.136262
GO:0032412_regulation_of_ion_transmembrane_transporter_activity	194	0.18886	0.076412	0.0067292	0.143178
GO:0007267_cellcell_signaling	1157	0.078496	0.03212	0.0072688	0.152818
GO:0032409_regulation_of_transporter_activity	201	0.18304	0.075447	0.0076355	0.158639
GO:0001508_action_potential	106	0.24599	0.10164	0.0077577	0.159303
GO:0090276_regulation_of_peptide_hormone_secretion	134	0.22746	0.094953	0.0083013	0.168507
GO:0010720_positive_regulation_of_cell_development	295	0.15082	0.063315	0.0086112	0.171237
GO:0034762_regulation_of_transmembrane_transport	301	0.14915	0.062721	0.0087065	0.171237
GO:0015672_monovalent_inorganic_cation_transport	330	0.14098	0.059307	0.0087267	0.171237
GO:0022898_regulation_of_transmembrane_transporter_activity	190	0.18306	0.077271	0.0089185	0.173078
GO:0031175_neuron_projection_development	600	0.10468	0.044672	0.0095615	0.183539
GO:0043005_neuron_projection	723	0.094921	0.040625	0.0097348	0.184857
GO:0046883_regulation_of_hormone_secretion	167	0.19763	0.085449	0.010368	0.194786
GO:0048667_cell_morphogenesis_involved_in_neuron_differentiation	360	0.13288	0.057801	0.010756	0.199948
GO:0044325_ion_channel_binding	102	0.24212	0.10638	0.011428	0.21019
GO:0015276_ligandgated_ion_channel_activity	136	0.21883	0.096473	0.011659	0.21019
GO:0010959_regulation_of_metal_ion_transport	272	0.14647	0.064576	0.011664	0.21019
GO:0045597_positive_regulation_of_cell_differentiation	647	0.098289	0.043543	0.011998	0.214025
GO:0001078_proximal_promoter_DNAbinding_transcription_repressor_activity_RNA_polymerase_IIspecific	130	0.21064	0.093765	0.012341	0.217218
GO:0022834_ligandgated_channel_activity	137	0.21563	0.096095	0.012423	0.217218
GO:0045202_synapse	516	0.10664	0.048039	0.013218	0.228853
GO:0048812_neuron_projection_morphogenesis	416	0.12004	0.054266	0.013486	0.231226
GO:0006936_muscle_contraction	267	0.14116	0.064964	0.014896	0.252946
GO:0050796_regulation_of_insulin_secretion	110	0.22068	0.10222	0.015434	0.259585
GO:0046425_regulation_of_JAKSTAT_cascade	101	0.21744	0.10148	0.016072	0.267766
GO:0046879_hormone_secretion	188	0.16873	0.079295	0.016676	0.275232
GO:0009914_hormone_transport	192	0.16659	0.078778	0.017235	0.281669
GO:0006937_regulation_of_muscle_contraction	116	0.21221	0.10052	0.017385	0.281669
GO:0016441_posttranscriptional_gene_silencing	119	0.217	0.10404	0.018508	0.297138
GO:0006366_transcription_by_RNA_polymerase_II	1710	0.055422	0.026708	0.018991	0.300236
GO:0098794_postsynapse	233	0.14908	0.071935	0.01912	0.300236
GO:0001227_DNAbinding_transcription_repressor_activity_RNA_polymerase_IIspecific	200	0.15771	0.076173	0.019211	0.300236
GO:0030072_peptide_hormone_secretion	156	0.17846	0.086621	0.019693	0.305069
GO:0005215_transporter_activity	1077	0.068679	0.033436	0.01999	0.306977
GO:1904892_regulation_of_STAT_cascade	103	0.20298	0.10038	0.021586	0.328628
GO:0048468_cell_development	1244	0.06235	0.030941	0.021951	0.328985
GO:0016458_gene_silencing	197	0.16174	0.080288	0.021982	0.328985
GO:0043269_regulation_of_ion_transport	399	0.10698	0.053287	0.022349	0.331667
GO:0098984_neuron_to_neuron_synapse	131	0.18773	0.093719	0.022584	0.332167
GO:0003700_DNAbinding_transcription_factor_activity	1664	0.055894	0.027977	0.02287	0.332167
GO:0097485_neuron_projection_guidance	182	0.16332	0.081806	0.022947	0.332167
GO:0032279_asymmetric_synapse	130	0.18224	0.093769	0.025984	0.369402
GO:0048858_cell_projection_morphogenesis	429	0.1034	0.05322	0.026017	0.369402
GO:0050877_nervous_system_process	604	0.090154	0.046531	0.026345	0.369402
GO:0010769_regulation_of_cell_morphogenesis_involved_in_differentiation	191	0.15082	0.077849	0.026356	0.369402
GO:0000122_negative_regulation_of_transcription_by_RNA_polymerase_II	600	0.083445	0.043424	0.02733	0.380038
GO:0003008_system_process	1181	0.062755	0.032753	0.027688	0.380917
GO:0120039_plasma_membrane_bounded_cell_projection_morphogenesis	428	0.1022	0.053416	0.027863	0.380917
GO:0034767_positive_regulation_of_ion_transmembrane_transport	100	0.20007	0.10484	0.02818	0.380917
GO:0030073_insulin_secretion	125	0.18131	0.095071	0.028256	0.380917
GO:0098802_plasma_membrane_receptor_complex	156	0.15572	0.083288	0.030768	0.409686
GO:0003012_muscle_system_process	296	0.11485	0.061509	0.030942	0.409686
GO:0007411_axon_guidance	181	0.15285	0.081952	0.031086	0.409686
GO:0046914_transition_metal_ion_binding	361	0.10705	0.058821	0.034391	0.449885
GO:0030594_neurotransmitter_receptor_activity	103	0.19468	0.10721	0.034701	0.450603
GO:0051099_positive_regulation_of_binding	134	0.15764	0.087684	0.03611	0.464048
GO:0060322_head_development	320	0.1079	0.060083	0.036262	0.464048
GO:0035194_posttranscriptional_gene_silencing_by_RNA	118	0.18519	0.10451	0.038205	0.485396
GO:0000982_transcription_factor_activity_RNA_polymerase_II_proximal_promoter_sequencespecific_DNA_binding	321	0.106	0.06035	0.03952	0.496547
GO:0040029_regulation_of_gene_expression_epigenetic	259	0.12268	0.069907	0.039645	0.496547
GO:0004721_phosphoprotein_phosphatase_activity	144	0.1541	0.088358	0.040577	0.504641
GO:0006813_potassium_ion_transport	187	0.13236	0.076444	0.041693	0.514894
GO:0045595_regulation_of_cell_differentiation	1221	0.054666	0.031791	0.042764	0.522919
GO:0006470_protein_dephosphorylation	193	0.13259	0.077191	0.042935	0.522919
GO:0034248_regulation_of_cellular_amide_metabolic_process	282	0.1098	0.064123	0.043424	0.525252
GO:0000981_DNAbinding_transcription_factor_activity_RNA_polymerase_IIspecific	1593	0.048895	0.028621	0.043789	0.526064
GO:0031047_gene_silencing_by_RNA	129	0.16899	0.099832	0.045257	0.539106
GO:0060090_molecular_adaptor_activity	142	0.15737	0.093152	0.045576	0.539106
GO:0031344_regulation_of_cell_projection_organization	429	0.08785	0.05218	0.046135	0.539106
GO:0016569_covalent_chromatin_modification	344	0.097571	0.058042	0.046381	0.539106
GO:0030674_protein_binding_bridging	124	0.16646	0.099031	0.046401	0.539106
GO:0051094_positive_regulation_of_developmental_process	933	0.06078	0.036552	0.048177	0.556082
GO:0090257_regulation_of_muscle_system_process	166	0.14443	0.087025	0.048495	0.556118
GO:0120035_regulation_of_plasma_membrane_bounded_cell_projection_organization	433	0.085809	0.051869	0.049036	0.557909
GO:0000904_cell_morphogenesis_involved_in_differentiation	468	0.083286	0.050418	0.049283	0.557909
GO:0140110_transcription_regulator_activity	1932	0.042622	0.025946	0.050227	0.560148
GO:1902275_regulation_of_chromatin_organization	128	0.16318	0.0994	0.050336	0.560148
GO:0014069_postsynaptic_density	126	0.15563	0.095278	0.051198	0.560148
GO:0006357_regulation_of_transcription_by_RNA_polymerase_II	1551	0.045419	0.027874	0.051614	0.560148
GO:0098657_import_into_cell	576	0.073142	0.045046	0.052222	0.560148
GO:0044774_mitotic_DNA_integrity_checkpoint	101	0.17676	0.10891	0.052297	0.560148
GO:0007417_central_nervous_system_development	448	0.081319	0.050133	0.052398	0.560148
GO:0004518_nuclease_activity	162	0.1403	0.086564	0.052535	0.560148
GO:0050657_nucleic_acid_transport	152	0.14769	0.091282	0.052844	0.560148
GO:0050658_RNA_transport	152	0.14769	0.091282	0.052844	0.560148
GO:0050890_cognition	134	0.15605	0.09666	0.053222	0.560148
GO:0051028_mRNA_transport	115	0.17704	0.1097	0.053287	0.560148
GO:0050708_regulation_of_protein_secretion	308	0.099194	0.062883	0.057353	0.595497
GO:0044772_mitotic_cell_cycle_phase_transition	432	0.082829	0.052669	0.057907	0.595497
GO:0018210_peptidylthreonine_modification	104	0.168	0.10698	0.058174	0.595497
GO:0032990_cell_part_morphogenesis	439	0.082618	0.052665	0.058358	0.595497
GO:0031226_intrinsic_component_of_plasma_membrane	1437	0.045527	0.029063	0.058621	0.595497
GO:0044463_cell_projection_part	871	0.056627	0.036159	0.058673	0.595497
GO:0016570_histone_modification	334	0.091295	0.058959	0.060762	0.607374
GO:0002791_regulation_of_peptide_secretion	321	0.096564	0.062381	0.060819	0.607374
GO:0120038_plasma_membrane_bounded_cell_projection_part	876	0.055858	0.036095	0.060875	0.607374
GO:0010608_posttranscriptional_regulation_of_gene_expression	614	0.072141	0.047194	0.063185	0.624217
GO:0010817_regulation_of_hormone_levels	332	0.088975	0.058232	0.06327	0.624217
GO:0015931_nucleobasecontaining_compound_transport	174	0.13028	0.085529	0.063857	0.624813
GO:0009306_protein_secretion	374	0.086595	0.056904	0.064038	0.624813
GO:0072507_divalent_inorganic_cation_homeostasis	372	0.084612	0.055832	0.064829	0.627818
GO:0044456_synapse_part	385	0.083166	0.054942	0.065057	0.627818
GO:0051147_regulation_of_muscle_cell_differentiation	126	0.15375	0.1023	0.066433	0.637612
GO:0061024_membrane_organization	712	0.064273	0.043066	0.067798	0.640973
GO:0008270_zinc_ion_binding	248	0.10701	0.071726	0.067867	0.640973
GO:0008144_drug_binding	431	0.081496	0.054684	0.068077	0.640973
GO:0034249_negative_regulation_of_cellular_amide_metabolic_process	118	0.15286	0.10265	0.068235	0.640973
GO:0060759_regulation_of_response_to_cytokine_stimulus	136	0.12773	0.086095	0.068967	0.641862
GO:0016021_integral_component_of_membrane	1930	0.037918	0.025615	0.069406	0.641862
GO:0010628_positive_regulation_of_gene_expression	1522	0.041557	0.028076	0.06942	0.641862
GO:0008015_blood_circulation	335	0.084086	0.057835	0.072993	0.671384
GO:0023061_signal_release	274	0.093069	0.064522	0.074593	0.682545
GO:0140097_catalytic_activity_acting_on_DNA	168	0.1253	0.087315	0.075646	0.688613
GO:0003013_circulatory_system_process	323	0.08318	0.058263	0.076698	0.694609
GO:1904018_positive_regulation_of_vasculature_development	133	0.13271	0.093175	0.077182	0.695426
GO:0072503_cellular_divalent_inorganic_cation_homeostasis	362	0.078608	0.056464	0.081937	0.734008
GO:0007420_brain_development	304	0.084812	0.061132	0.082672	0.734008
GO:0015081_sodium_ion_transmembrane_transporter_activity	137	0.12599	0.090833	0.082711	0.734008
GO:0031346_positive_regulation_of_cell_projection_organization	243	0.095221	0.068916	0.083539	0.73629
GO:0006814_sodium_ion_transport	127	0.13109	0.094997	0.083802	0.73629
GO:0001819_positive_regulation_of_cytokine_production	331	0.085079	0.061997	0.084987	0.741547
GO:0055065_metal_ion_homeostasis	471	0.067991	0.049638	0.085387	0.741547
GO:0006405_RNA_export_from_nucleus	136	0.13153	0.096148	0.08566	0.741547
GO:0001959_regulation_of_cytokinemediated_signaling_pathway	131	0.11974	0.087869	0.086497	0.74514
GO:0016358_dendrite_development	128	0.12936	0.095471	0.087722	0.750872
GO:0043484_regulation_of_RNA_splicing	118	0.14513	0.10734	0.088173	0.750872
GO:0000082_G1S_transition_of_mitotic_cell_cycle	221	0.09918	0.073656	0.089071	0.750872
GO:0002790_peptide_secretion	397	0.075104	0.055779	0.089081	0.750872
GO:0006406_mRNA_export_from_nucleus	110	0.15103	0.11279	0.090274	0.750872
GO:0071427_mRNAcontaining_ribonucleoprotein_complex_export_from_nucleus	110	0.15103	0.11279	0.090274	0.750872
GO:0051592_response_to_calcium_ion	106	0.13774	0.10293	0.090416	0.750872
GO:0044843_cell_cycle_G1S_phase_transition	210	0.10076	0.075364	0.090623	0.750872
GO:1903530_regulation_of_secretion_by_cell	485	0.06633	0.049696	0.090989	0.750872
GO:0051049_regulation_of_transport	1298	0.040505	0.030715	0.093633	0.769097
GO:0042578_phosphoric_ester_hydrolase_activity	312	0.079931	0.060866	0.094558	0.771833
GO:0031570_DNA_integrity_checkpoint	144	0.12322	0.093958	0.094853	0.771833
GO:0007259_JAKSTAT_cascade	118	0.12301	0.093991	0.095323	0.771833
GO:0000077_DNA_damage_checkpoint	133	0.12691	0.097586	0.096723	0.771833
GO:0016788_hydrolase_activity_acting_on_ester_bonds	617	0.057081	0.043958	0.097057	0.771833
GO:2001251_negative_regulation_of_chromosome_organization	120	0.13	0.10014	0.097113	0.771833
GO:0051302_regulation_of_cell_division	110	0.13183	0.10191	0.097915	0.771833
GO:0043270_positive_regulation_of_ion_transport	165	0.10629	0.082346	0.098406	0.771833
GO:0043565_sequencespecific_DNA_binding	850	0.047921	0.03738	0.099924	0.771833
GO:1903311_regulation_of_mRNA_metabolic_process	233	0.093694	0.073084	0.099925	0.771833
GO:0000287_magnesium_ion_binding	128	0.12128	0.094653	0.10005	0.771833
GO:0015077_monovalent_inorganic_cation_transmembrane_transporter_activity	330	0.075171	0.058745	0.10035	0.771833
GO:0097696_STAT_cascade	122	0.11891	0.092948	0.1004	0.771833
GO:0055080_cation_homeostasis	523	0.059909	0.046925	0.10086	0.771833
GO:1903900_regulation_of_viral_life_cycle	131	0.12469	0.097831	0.10124	0.771833
GO:0060968_regulation_of_gene_silencing	110	0.13914	0.10955	0.10203	0.771833
GO:0006417_regulation_of_translation	300	0.080991	0.063769	0.10204	0.771833
GO:0007093_mitotic_cell_cycle_checkpoint	153	0.11722	0.092316	0.10209	0.771833
GO:1901988_negative_regulation_of_cell_cycle_phase_transition	163	0.10897	0.085887	0.10227	0.771833
GO:0036464_cytoplasmic_ribonucleoprotein_granule	191	0.097228	0.076816	0.10281	0.771877
GO:0000086_G2M_transition_of_mitotic_cell_cycle	173	0.10353	0.08192	0.10315	0.771877
GO:0007409_axonogenesis	292	0.080352	0.063744	0.10374	0.773016
GO:0061564_axon_development	309	0.077177	0.061522	0.10484	0.773026
GO:0045165_cell_fate_commitment	131	0.11629	0.092939	0.10543	0.773026
GO:0051253_negative_regulation_of_RNA_metabolic_process	1012	0.043148	0.034536	0.10577	0.773026
GO:0051480_regulation_of_cytosolic_calcium_ion_concentration	251	0.083409	0.066801	0.10591	0.773026
GO:0044770_cell_cycle_phase_transition	444	0.06512	0.052159	0.10593	0.773026
GO:0099572_postsynaptic_specialization	130	0.11567	0.093173	0.10722	0.77922
GO:0071805_potassium_ion_transmembrane_transport	178	0.096658	0.078561	0.10928	0.790936
GO:0045807_positive_regulation_of_endocytosis	107	0.12958	0.10687	0.11266	0.812072
GO:0000987_proximal_promoter_sequencespecific_DNA_binding	395	0.0664	0.054995	0.11365	0.815137
GO:0033044_regulation_of_chromosome_organization	271	0.08275	0.068735	0.11432	0.815137
GO:0055074_calcium_ion_homeostasis	335	0.070821	0.058864	0.11447	0.815137
GO:0050870_positive_regulation_of_T_cell_activation	155	0.10391	0.08765	0.11791	0.831702
GO:0051649_establishment_of_localization_in_cell	1803	0.032247	0.027256	0.11838	0.831702
GO:0045944_positive_regulation_of_transcription_by_RNA_polymerase_II	913	0.04279	0.036182	0.11848	0.831702
GO:0051168_nuclear_export	180	0.097367	0.0824	0.11868	0.831702
GO:0055082_cellular_chemical_homeostasis	558	0.053707	0.04577	0.12032	0.839862
GO:0006874_cellular_calcium_ion_homeostasis	330	0.069013	0.059207	0.12189	0.847137
GO:0042692_muscle_cell_differentiation	222	0.086588	0.074537	0.12269	0.847137
GO:0071166_ribonucleoprotein_complex_localization	129	0.11691	0.10072	0.12287	0.847137
GO:0050801_ion_homeostasis	582	0.051485	0.044508	0.12369	0.847137
GO:0051216_cartilage_development	102	0.11691	0.10132	0.1243	0.847137
GO:0071426_ribonucleoprotein_complex_export_from_nucleus	128	0.1162	0.10072	0.12432	0.847137
GO:0005887_integral_component_of_plasma_membrane	1388	0.034138	0.029641	0.12472	0.847137
GO:0051236_establishment_of_RNA_localization	155	0.10357	0.090265	0.12561	0.849913
GO:0018193_peptidylamino_acid_modification	892	0.042673	0.037466	0.12736	0.858465
GO:0051240_positive_regulation_of_multicellular_organismal_process	1254	0.035989	0.03167	0.1279	0.858827
GO:0006401_RNA_catabolic_process	317	0.071728	0.06342	0.12903	0.861834
GO:0043903_regulation_of_symbiosis_encompassing_mutualism_through_parasitism	179	0.0931	0.082436	0.12938	0.861834
GO:0035770_ribonucleoprotein_granule	199	0.084501	0.075033	0.13005	0.861834
GO:0019904_protein_domain_specific_binding	462	0.057604	0.051204	0.1303	0.861834
GO:0016791_phosphatase_activity	235	0.078284	0.069834	0.13115	0.862724
GO:0098771_inorganic_ion_homeostasis	532	0.052198	0.046658	0.13163	0.862724
GO:0043235_receptor_complex	364	0.06392	0.0572	0.1319	0.862724
GO:0071241_cellular_response_to_inorganic_substance	143	0.098363	0.088328	0.13273	0.864949
GO:0034764_positive_regulation_of_transmembrane_transport	132	0.1038	0.093409	0.13323	0.865015
GO:0044839_cell_cycle_G2M_phase_transition	192	0.087494	0.079184	0.13459	0.86534
GO:1902679_negative_regulation_of_RNA_biosynthetic_process	942	0.039394	0.0357	0.13492	0.86534
GO:0050770_regulation_of_axonogenesis	107	0.11389	0.10324	0.13499	0.86534
GO:0097060_synaptic_membrane	129	0.10237	0.093408	0.13655	0.86534
GO:0030100_regulation_of_endocytosis	194	0.083091	0.075901	0.13682	0.86534
GO:0045892_negative_regulation_of_transcription_DNAtemplated	945	0.038973	0.035654	0.13718	0.86534
GO:0051427_hormone_receptor_binding	138	0.10162	0.092982	0.13723	0.86534
GO:0001816_cytokine_production	545	0.051798	0.047507	0.13779	0.86534
GO:1903507_negative_regulation_of_nucleic_acidtemplated_transcription	941	0.038879	0.035705	0.1381	0.86534
GO:2000026_regulation_of_multicellular_organismal_development	1410	0.032497	0.029854	0.13818	0.86534
GO:0003729_mRNA_binding	407	0.063451	0.058569	0.13933	0.869459
GO:0021700_developmental_maturation	126	0.096819	0.089869	0.14067	0.87473
GO:0071804_cellular_potassium_ion_transport	170	0.085626	0.079816	0.14169	0.877981
GO:0098800_inner_mitochondrial_membrane_protein_complex	127	0.10058	0.094594	0.14383	0.888125
GO:0003690_doublestranded_DNA_binding	738	0.041997	0.039639	0.14469	0.890322
GO:0030177_positive_regulation_of_Wnt_signaling_pathway	100	0.10556	0.10015	0.14594	0.893474
GO:0006875_cellular_metal_ion_homeostasis	432	0.054449	0.051826	0.14672	0.893474
GO:0050707_regulation_of_cytokine_secretion	142	0.098169	0.09344	0.14672	0.893474
GO:0016050_vesicle_organization	250	0.07024	0.067099	0.1476	0.893826
GO:0097190_apoptotic_signaling_pathway	437	0.053774	0.051412	0.14779	0.893826
GO:0031256_leading_edge_membrane	104	0.10653	0.10268	0.14977	0.895095
GO:0000976_transcription_regulatory_region_sequencespecific_DNA_binding	628	0.044672	0.043153	0.15029	0.895095
GO:0010038_response_to_metal_ion	202	0.077459	0.074825	0.15029	0.895095
GO:0000902_cell_morphogenesis	665	0.044158	0.042811	0.15116	0.895095
GO:0050803_regulation_of_synapse_structure_or_activity	104	0.11685	0.11339	0.1514	0.895095
GO:0001012_RNA_polymerase_II_regulatory_region_DNA_binding	576	0.04624	0.044985	0.152	0.895095
GO:0032496_response_to_lipopolysaccharide	179	0.08554	0.083298	0.15223	0.895095
GO:0051046_regulation_of_secretion	512	0.049564	0.048391	0.15286	0.895095
GO:0007219_Notch_signaling_pathway	118	0.10439	0.10194	0.1529	0.895095
GO:0033209_tumor_necrosis_factormediated_signaling_pathway	110	0.10195	0.099819	0.15356	0.895095
GO:0050793_regulation_of_developmental_process	1676	0.027738	0.027164	0.1536	0.895095
GO:0032559_adenyl_ribonucleotide_binding	279	0.067384	0.066213	0.15442	0.895095
GO:0010256_endomembrane_system_organization	332	0.058159	0.057489	0.15585	0.895095
GO:0030554_adenyl_nucleotide_binding	290	0.065586	0.064883	0.15605	0.895095
GO:0051050_positive_regulation_of_transport	694	0.042484	0.042048	0.15616	0.895095
GO:0001817_regulation_of_cytokine_production	509	0.049607	0.049267	0.157	0.895095
GO:0034655_nucleobasecontaining_compound_catabolic_process	482	0.051441	0.05111	0.1571	0.895095
GO:0045934_negative_regulation_of_nucleobasecontaining_compound_metabolic_process	1114	0.033318	0.033169	0.15757	0.895095
GO:0006941_striated_muscle_contraction	125	0.09696	0.096549	0.15763	0.895095
GO:0005524_ATP_binding	247	0.070934	0.071085	0.15917	0.900943
GO:0051254_positive_regulation_of_RNA_metabolic_process	1268	0.030548	0.030836	0.16092	0.905214
GO:0000977_RNA_polymerase_II_regulatory_region_sequencespecific_DNA_binding	572	0.044956	0.04543	0.1612	0.905214
GO:0030003_cellular_cation_homeostasis	481	0.048401	0.049048	0.16187	0.905214
GO:0000978_RNA_polymerase_II_proximal_promoter_sequencespecific_DNA_binding	380	0.055493	0.05642	0.16267	0.905214
GO:0006873_cellular_ion_homeostasis	490	0.047785	0.048594	0.16272	0.905214
GO:0035257_nuclear_hormone_receptor_binding	112	0.10172	0.10356	0.163	0.905214
GO:0010629_negative_regulation_of_gene_expression	1654	0.027321	0.028111	0.16555	0.916493
GO:1901991_negative_regulation_of_mitotic_cell_cycle_phase_transition	163	0.082226	0.084927	0.16648	0.916835
GO:0046700_heterocycle_catabolic_process	515	0.047646	0.049246	0.16665	0.916835
GO:0043487_regulation_of_RNA_stability	114	0.095121	0.098719	0.16764	0.919249
GO:0032606_type_I_interferon_production	102	0.10559	0.10981	0.16813	0.919249
GO:0001505_regulation_of_neurotransmitter_levels	217	0.070716	0.074099	0.16996	0.925275
GO:2001235_positive_regulation_of_apoptotic_signaling_pathway	119	0.091289	0.095786	0.17028	0.925275
GO:0000075_cell_cycle_checkpoint	193	0.077481	0.083775	0.17752	0.958701
GO:0006611_protein_export_from_nucleus	168	0.079254	0.085704	0.17755	0.958701
GO:0044270_cellular_nitrogen_compound_catabolic_process	517	0.045403	0.049203	0.17806	0.958701
GO:0006023_aminoglycan_biosynthetic_process	107	0.1018	0.11081	0.17913	0.960597
GO:0048878_chemical_homeostasis	836	0.035026	0.038184	0.1795	0.960597
GO:0042995_cell_projection	1305	0.027509	0.030223	0.18136	0.966938
GO:0061448_connective_tissue_development	123	0.083708	0.092127	0.18178	0.966938
GO:0032479_regulation_of_type_I_interferon_production	100	0.099659	0.11	0.18247	0.967694
GO:0098656_anion_transmembrane_transport	149	0.078965	0.089163	0.18791	0.986177
GO:0061013_regulation_of_mRNA_catabolic_process	128	0.083375	0.094291	0.18829	0.986177
GO:0050792_regulation_of_viral_process	166	0.076795	0.087171	0.18917	0.986177
GO:0003677_DNA_binding	1359	0.027087	0.030827	0.18979	0.986177
GO:0045766_positive_regulation_of_angiogenesis	155	0.078253	0.089099	0.1899	0.986177
GO:0003823_antigen_binding	102	0.14757	0.1683	0.19029	0.986177
GO:0010951_negative_regulation_of_endopeptidase_activity	128	0.089983	0.10291	0.19095	0.986177
GO:0050807_regulation_of_synapse_organization	100	0.099812	0.11505	0.19282	0.986177
GO:0045637_regulation_of_myeloid_cell_differentiation	185	0.075958	0.08757	0.19287	0.986177
GO:0050663_cytokine_secretion	156	0.076996	0.089099	0.19375	0.986177
GO:0006024_glycosaminoglycan_biosynthetic_process	103	0.097054	0.11246	0.19407	0.986177
GO:0018209_peptidylserine_modification	246	0.060673	0.070417	0.19445	0.986177
GO:0071248_cellular_response_to_metal_ion	130	0.079776	0.092656	0.19462	0.986177
GO:0007204_positive_regulation_of_cytosolic_calcium_ion_concentration	230	0.060865	0.070732	0.19476	0.986177
GO:0006479_protein_methylation	115	0.084124	0.097815	0.19489	0.986177
GO:0008213_protein_alkylation	115	0.084124	0.097815	0.19489	0.986177
GO:1903039_positive_regulation_of_leukocyte_cellcell_adhesion	159	0.073716	0.086562	0.19722	0.991719
GO:0042063_gliogenesis	114	0.084146	0.098848	0.19731	0.991719
GO:0030880_RNA_polymerase_complex	102	0.088681	0.10433	0.19767	0.991719
GO:0048705_skeletal_system_morphogenesis	107	0.090162	0.10645	0.1985	0.993062
GO:0002237_response_to_molecule_of_bacterial_origin	190	0.06695	0.079235	0.19907	0.993101
GO:0072521_purinecontaining_compound_metabolic_process	404	0.045452	0.054432	0.20185	0.997203
GO:0010942_positive_regulation_of_cell_death	483	0.04161	0.049936	0.20235	0.997203
GO:1990234_transferase_complex	724	0.033814	0.040758	0.20338	0.997203
GO:0019439_aromatic_compound_catabolic_process	530	0.04025	0.048645	0.204	0.997203
GO:2001233_regulation_of_apoptotic_signaling_pathway	281	0.052217	0.063166	0.20422	0.997203
GO:1903708_positive_regulation_of_hemopoiesis	123	0.083207	0.10122	0.20553	0.997203
GO:0000910_cytokinesis	150	0.072149	0.087837	0.20571	0.997203
GO:0050851_antigen_receptormediated_signaling_pathway	222	0.067634	0.083169	0.20805	0.997203
GO:1990837_sequencespecific_doublestranded_DNA_binding	660	0.034258	0.042156	0.20821	0.997203
GO:0008021_synaptic_vesicle	105	0.081626	0.10055	0.20845	0.997203
GO:0043068_positive_regulation_of_programmed_cell_death	443	0.041766	0.051989	0.21089	0.997203
GO:0022604_regulation_of_cell_morphogenesis	331	0.048034	0.060411	0.21327	0.997203
GO:0006325_chromatin_organization	583	0.037803	0.047923	0.21511	0.997203
GO:1903532_positive_regulation_of_secretion_by_cell	245	0.055528	0.071061	0.21728	0.997203
GO:0022406_membrane_docking	153	0.064407	0.082535	0.21759	0.997203
GO:0050684_regulation_of_mRNA_processing	116	0.082967	0.10654	0.21806	0.997203
GO:0045930_negative_regulation_of_mitotic_cell_cycle	241	0.055396	0.071193	0.21826	0.997203
GO:0016607_nuclear_speck	297	0.048112	0.061978	0.2188	0.997203
GO:0046872_metal_ion_binding	734	0.031323	0.040463	0.21944	0.997203
GO:0019058_viral_life_cycle	209	0.056415	0.072987	0.21978	0.997203
GO:0090068_positive_regulation_of_cell_cycle_process	241	0.056652	0.073623	0.2208	0.997203
GO:0009636_response_to_toxic_substance	181	0.066117	0.085984	0.22096	0.997203
GO:0006403_RNA_localization	186	0.063461	0.082694	0.22142	0.997203
GO:0007610_behavior	213	0.058773	0.076748	0.2219	0.997203
GO:0004674_protein_serinethreonine_kinase_activity	374	0.041726	0.054586	0.22232	0.997203
GO:0001067_regulatory_region_nucleic_acid_binding	745	0.03012	0.039751	0.22432	0.997203
GO:0016485_protein_processing	269	0.056654	0.074817	0.22446	0.997203
GO:0016247_channel_regulator_activity	122	0.071718	0.09484	0.22477	0.997203
GO:0120025_plasma_membrane_bounded_cell_projection	1301	0.022814	0.03025	0.22537	0.997203
GO:1902680_positive_regulation_of_RNA_biosynthetic_process	1197	0.023745	0.03159	0.22613	0.997203
GO:2000058_regulation_of_ubiquitindependent_protein_catabolic_process	117	0.07496	0.099914	0.22656	0.997203
GO:0030135_coated_vesicle	227	0.056195	0.075121	0.22721	0.997203
GO:0006486_protein_glycosylation	199	0.058766	0.078879	0.22813	0.997203
GO:0019725_cellular_homeostasis	645	0.031759	0.042765	0.22885	0.997203
GO:0051251_positive_regulation_of_lymphocyte_activation	251	0.058152	0.078454	0.22928	0.997203
GO:0019221_cytokinemediated_signaling_pathway	665	0.032392	0.043739	0.22948	0.997203
GO:0015103_inorganic_anion_transmembrane_transporter_activity	139	0.067564	0.091664	0.23054	0.997203
GO:0070382_exocytic_vesicle	125	0.068822	0.093436	0.23069	0.997203
GO:0071453_cellular_response_to_oxygen_levels	116	0.067219	0.091655	0.23166	0.997203
GO:0001077_proximal_promoter_DNAbinding_transcription_activator_activity_RNA_polymerase_IIspecific	205	0.054611	0.075095	0.23354	0.997203
GO:0009101_glycoprotein_biosynthetic_process	270	0.049653	0.068364	0.23383	0.997203
GO:0044212_transcription_regulatory_region_DNA_binding	744	0.028807	0.039757	0.23436	0.997203
GO:0030900_forebrain_development	128	0.063633	0.088703	0.23658	0.997203
GO:0016032_viral_process	345	0.041101	0.057775	0.23842	0.997203
GO:0010466_negative_regulation_of_peptidase_activity	131	0.071753	0.10095	0.2386	0.997203
GO:0043413_macromolecule_glycosylation	195	0.056463	0.079471	0.2387	0.997203
GO:0009108_coenzyme_biosynthetic_process	176	0.054801	0.077142	0.23873	0.997203
GO:0000070_mitotic_sister_chromatid_segregation	140	0.067094	0.094469	0.23878	0.997203
GO:0070085_glycosylation	203	0.054957	0.077772	0.2399	0.997203
GO:2000113_negative_regulation_of_cellular_macromolecule_biosynthetic_process	1099	0.023606	0.03343	0.24005	0.997203
GO:0003682_chromatin_binding	365	0.039374	0.055948	0.2408	0.997203
GO:0010595_positive_regulation_of_endothelial_cell_migration	115	0.069737	0.099094	0.2408	0.997203
GO:0006402_mRNA_catabolic_process	292	0.046711	0.066378	0.24081	0.997203
GO:0030136_clathrincoated_vesicle	140	0.067063	0.095416	0.24108	0.997203
GO:0071219_cellular_response_to_molecule_of_bacterial_origin	139	0.063345	0.090185	0.24122	0.997203
GO:0032869_cellular_response_to_insulin_stimulus	144	0.060796	0.086664	0.24149	0.997203
GO:0044451_nucleoplasm_part	949	0.024577	0.035161	0.24229	0.997203
GO:1905475_regulation_of_protein_localization_to_membrane	144	0.062392	0.089578	0.24306	0.997203
GO:0018105_peptidylserine_phosphorylation	233	0.05	0.072073	0.24393	0.997203
GO:0035195_gene_silencing_by_miRNA	316	0.04884	0.071032	0.24586	0.997203
GO:0045665_negative_regulation_of_neuron_differentiation	114	0.065824	0.096122	0.24674	0.997203
GO:2001236_regulation_of_extrinsic_apoptotic_signaling_pathway	111	0.065916	0.096381	0.24702	0.997203
GO:0031327_negative_regulation_of_cellular_biosynthetic_process	1155	0.022238	0.032539	0.24718	0.997203
GO:0006836_neurotransmitter_transport	154	0.05904	0.086397	0.24719	0.997203
GO:0043169_cation_binding	814	0.026197	0.038356	0.24731	0.997203
GO:0071346_cellular_response_to_interferongamma	135	0.067032	0.098948	0.24907	0.997203
GO:0000278_mitotic_cell_cycle	793	0.026404	0.039083	0.24966	0.997203
GO:0071216_cellular_response_to_biotic_stimulus	155	0.057495	0.0852	0.24989	0.997203
GO:0016311_dephosphorylation	300	0.042171	0.062536	0.25005	0.997203
GO:0060560_developmental_growth_involved_in_morphogenesis	120	0.065312	0.096909	0.25017	0.997203
GO:1903508_positive_regulation_of_nucleic_acidtemplated_transcription	1196	0.021285	0.03161	0.25036	0.997203
GO:0030133_transport_vesicle	257	0.044826	0.06667	0.25068	0.997203
GO:0045893_positive_regulation_of_transcription_DNAtemplated	1194	0.021209	0.031627	0.25124	0.997203
GO:0002696_positive_regulation_of_leukocyte_activation	222	0.049268	0.073848	0.25234	0.997203
GO:0044450_microtubule_organizing_center_part	144	0.056266	0.084477	0.25269	0.997203
GO:0017148_negative_regulation_of_translation	164	0.057591	0.087846	0.25605	0.997203
GO:0071705_nitrogen_compound_transport	1617	0.018388	0.028225	0.25738	0.997203
GO:0050731_positive_regulation_of_peptidyltyrosine_phosphorylation	138	0.058905	0.090979	0.25867	0.997203
GO:0140056_organelle_localization_by_membrane_tethering	144	0.05532	0.085489	0.25879	0.997203
GO:0043488_regulation_of_mRNA_stability	107	0.064692	0.10106	0.26105	0.997203
GO:0007163_establishment_or_maintenance_of_cell_polarity	145	0.055551	0.086845	0.2612	0.997203
GO:0043065_positive_regulation_of_apoptotic_process	458	0.032603	0.051013	0.26138	0.997203
GO:0016125_sterol_metabolic_process	109	0.067431	0.1056	0.26157	0.997203
GO:0050714_positive_regulation_of_protein_secretion	168	0.054062	0.084836	0.26198	0.997203
GO:0009890_negative_regulation_of_biosynthetic_process	1171	0.020563	0.032336	0.26241	0.997203
GO:0030139_endocytic_vesicle	233	0.044825	0.070552	0.2626	0.997203
GO:0042393_histone_binding	172	0.052088	0.082364	0.26356	0.997203
GO:0000723_telomere_maintenance	151	0.057771	0.091769	0.26451	0.997203
GO:0030099_myeloid_cell_differentiation	277	0.042496	0.067598	0.26479	0.997203
GO:0050867_positive_regulation_of_cell_activation	229	0.045278	0.072463	0.26604	0.997203
GO:0030030_cell_projection_organization	1077	0.020668	0.033205	0.26683	0.997203
GO:0050852_T_cell_receptor_signaling_pathway	126	0.063018	0.10136	0.26707	0.997203
GO:0009165_nucleotide_biosynthetic_process	236	0.041637	0.066988	0.26711	0.997203
GO:0016604_nuclear_body	628	0.027001	0.043497	0.26738	0.997203
GO:0051604_protein_maturation	270	0.042035	0.067779	0.26758	0.997203
GO:1901990_regulation_of_mitotic_cell_cycle_phase_transition	313	0.038453	0.062011	0.26759	0.997203
GO:0030203_glycosaminoglycan_metabolic_process	133	0.061459	0.099536	0.26847	0.997203
GO:0043010_cameratype_eye_development	112	0.059756	0.096921	0.26877	0.997203
GO:0032200_telomere_organization	163	0.054765	0.088871	0.26887	0.997203
GO:0010558_negative_regulation_of_macromolecule_biosynthetic_process	1123	0.02016	0.03304	0.27088	0.997203
GO:0070482_response_to_oxygen_levels	172	0.046456	0.076762	0.27252	0.997203
GO:0006820_anion_transport	416	0.031861	0.052727	0.27283	0.997203
GO:0007006_mitochondrial_membrane_organization	112	0.064062	0.10605	0.2729	0.997203
GO:0051172_negative_regulation_of_nitrogen_compound_metabolic_process	1814	0.016001	0.026537	0.27326	0.997203
GO:1903047_mitotic_cell_cycle_process	712	0.024999	0.041467	0.27331	0.997203
GO:0015850_organic_hydroxy_compound_transport	192	0.045525	0.075764	0.27396	0.997203
GO:0016779_nucleotidyltransferase_activity	108	0.062583	0.10442	0.27448	0.997203
GO:0030054_cell_junction	731	0.023773	0.03972	0.27475	0.997203
GO:2000045_regulation_of_G1S_transition_of_mitotic_cell_cycle	137	0.056544	0.094765	0.27536	0.997203
GO:0019882_antigen_processing_and_presentation	158	0.052472	0.088254	0.27607	0.997203
GO:0000151_ubiquitin_ligase_complex	255	0.040765	0.069428	0.27855	0.997203
GO:0072659_protein_localization_to_plasma_membrane	213	0.042603	0.072654	0.27881	0.997203
GO:0071456_cellular_response_to_hypoxia	112	0.055589	0.094843	0.2789	0.997203
GO:0002793_positive_regulation_of_peptide_secretion	177	0.048141	0.083021	0.281	0.997203
GO:0061695_transferase_complex_transferring_phosphoruscontaining_groups	238	0.039555	0.068733	0.28248	0.997203
GO:2001252_positive_regulation_of_chromosome_organization	138	0.055503	0.097006	0.28361	0.997203
GO:0031461_cullinRING_ubiquitin_ligase_complex	153	0.051771	0.090734	0.28414	0.997203
GO:0071222_cellular_response_to_lipopolysaccharide	132	0.053924	0.094685	0.28451	0.997203
GO:0001666_response_to_hypoxia	170	0.044411	0.077987	0.28452	0.997203
GO:1902806_regulation_of_cell_cycle_G1S_phase_transition	126	0.056072	0.098463	0.28452	0.997203
GO:0000184_nucleartranscribed_mRNA_catabolic_process_nonsensemediated_decay	113	0.066109	0.11664	0.28543	0.997203
GO:0046677_response_to_antibiotic	126	0.056992	0.10065	0.28561	0.997203
GO:0005730_nucleolus	770	0.02347	0.041836	0.2874	0.997203
GO:0018212_peptidyltyrosine_modification	229	0.039993	0.071468	0.28788	0.997203
GO:0006022_aminoglycan_metabolic_process	141	0.052657	0.095292	0.29028	0.997203
GO:0009410_response_to_xenobiotic_stimulus	134	0.052765	0.096336	0.29194	0.997203
GO:0097193_intrinsic_apoptotic_signaling_pathway	215	0.040423	0.074028	0.29252	0.997203
GO:0048880_sensory_system_development	155	0.045563	0.083516	0.29269	0.997203
GO:1901361_organic_cyclic_compound_catabolic_process	553	0.025754	0.047283	0.29299	0.997203
GO:0000819_sister_chromatid_segregation	165	0.048647	0.089943	0.2943	0.997203
GO:0046467_membrane_lipid_biosynthetic_process	122	0.051587	0.096728	0.29691	0.997203
GO:1901700_response_to_oxygencontaining_compound	909	0.019168	0.035999	0.2972	0.997203
GO:0120036_plasma_membrane_bounded_cell_projection_organization	1075	0.017693	0.033234	0.29723	0.997203
GO:1901293_nucleoside_phosphate_biosynthetic_process	247	0.034787	0.065566	0.29786	0.997203
GO:0006897_endocytosis	574	0.025717	0.048562	0.29821	0.997203
GO:0036294_cellular_response_to_decreased_oxygen_levels	105	0.050305	0.096141	0.30041	0.997203
GO:0031123_RNA_3end_processing	134	0.049866	0.095728	0.30122	0.997203
GO:0036293_response_to_decreased_oxygen_levels	162	0.040668	0.078709	0.30269	0.997203
GO:0060627_regulation_of_vesiclemediated_transport	348	0.029245	0.056905	0.30365	0.997203
GO:0030217_T_cell_differentiation	140	0.047806	0.093048	0.30371	0.997203
GO:0051235_maintenance_of_location	252	0.034649	0.067838	0.30476	0.997203
GO:0018108_peptidyltyrosine_phosphorylation	226	0.036537	0.072064	0.30607	0.997203
GO:0001654_eye_development	149	0.04289	0.084932	0.30678	0.997203
GO:0043414_macromolecule_methylation	214	0.036314	0.071996	0.307	0.997203
GO:0009117_nucleotide_metabolic_process	476	0.024797	0.049683	0.30885	0.997203
GO:0010948_negative_regulation_of_cell_cycle_process	265	0.033507	0.067184	0.30899	0.997203
GO:0140098_catalytic_activity_acting_on_RNA	310	0.03087	0.062015	0.30932	0.997203
GO:0061659_ubiquitinlike_protein_ligase_activity	172	0.040848	0.082428	0.3101	0.997203
GO:0005798_Golgiassociated_vesicle	143	0.045693	0.092225	0.31014	0.997203
GO:0002460_adaptive_immune_response_based_on_somatic_recombination_of_immune_receptors_built_from_immunoglobulin_superfamily_domains	153	0.047305	0.09559	0.31035	0.997203
GO:0016462_pyrophosphatase_activity	676	0.020826	0.042168	0.31069	0.997203
GO:0016817_hydrolase_activity_acting_on_acid_anhydrides	678	0.020576	0.042126	0.31262	0.997203
GO:0016818_hydrolase_activity_acting_on_acid_anhydrides_in_phosphoruscontaining_anhydrides	678	0.020576	0.042126	0.31262	0.997203
GO:0007606_sensory_perception_of_chemical_stimulus	161	0.048954	0.10061	0.31328	0.997203
GO:0048638_regulation_of_developmental_growth	162	0.042108	0.086703	0.31361	0.997203
GO:0071156_regulation_of_cell_cycle_arrest	100	0.057542	0.11905	0.31442	0.997203
GO:0060048_cardiac_muscle_contraction	107	0.049942	0.10357	0.31484	0.997203
GO:0019901_protein_kinase_binding	512	0.022984	0.04769	0.31492	0.997203
GO:0009100_glycoprotein_metabolic_process	323	0.029695	0.062043	0.31611	0.997203
GO:0022409_positive_regulation_of_cellcell_adhesion	188	0.037507	0.079003	0.31749	0.997203
GO:0022618_ribonucleoprotein_complex_assembly	204	0.038541	0.081216	0.31756	0.997203
GO:0032259_methylation	222	0.033853	0.071412	0.31773	0.997203
GO:0016298_lipase_activity	112	0.050511	0.10657	0.31777	0.997203
GO:0060341_regulation_of_cellular_localization	621	0.020254	0.042753	0.31784	0.997203
GO:0044272_sulfur_compound_biosynthetic_process	164	0.039876	0.084174	0.31785	0.997203
GO:0071702_organic_substance_transport	1909	0.012057	0.025917	0.3209	0.997203
GO:0007018_microtubulebased_movement	228	0.031109	0.067142	0.32156	0.997203
GO:0016705_oxidoreductase_activity_acting_on_paired_donors_with_incorporation_or_reduction_of_molecular_oxygen	136	0.041643	0.090907	0.32345	0.997203
GO:0042886_amide_transport	1409	0.013824	0.030249	0.32383	0.997203
GO:0010389_regulation_of_G2M_transition_of_mitotic_cell_cycle	135	0.041897	0.092801	0.32583	0.997203
GO:0015833_peptide_transport	1391	0.013721	0.030447	0.32612	0.997203
GO:0007568_aging	105	0.046686	0.10467	0.32778	0.997203
GO:0015031_protein_transport	1378	0.0136	0.03056	0.32816	0.997203
GO:0061025_membrane_fusion	120	0.044725	0.10128	0.32939	0.997203
GO:0051047_positive_regulation_of_secretion	257	0.03021	0.069011	0.33078	0.997203
GO:0043271_negative_regulation_of_ion_transport	105	0.045339	0.1039	0.33129	0.997203
GO:0150063_visual_system_development	150	0.03661	0.084281	0.33201	0.997203
GO:0031345_negative_regulation_of_cell_projection_organization	112	0.043496	0.10023	0.33215	0.997203
GO:0046165_alcohol_biosynthetic_process	120	0.041569	0.095854	0.33227	0.997203
GO:0015079_potassium_ion_transmembrane_transporter_activity	149	0.037365	0.08621	0.33236	0.997203
GO:0006753_nucleoside_phosphate_metabolic_process	483	0.021358	0.049346	0.33257	0.997203
GO:0002682_regulation_of_immune_system_process	1278	0.013845	0.032154	0.33339	0.997203
GO:0006935_chemotaxis	473	0.021783	0.050841	0.33416	0.997203
GO:0005875_microtubule_associated_complex	134	0.039191	0.09158	0.33435	0.997203
GO:0055076_transition_metal_ion_homeostasis	101	0.046131	0.10891	0.33594	0.997203
GO:0009898_cytoplasmic_side_of_plasma_membrane	132	0.03824	0.090736	0.33672	0.997203
GO:0070820_tertiary_granule	164	0.03234	0.077	0.33724	0.997203
GO:0005874_microtubule	237	0.029275	0.069819	0.3375	0.997203
GO:0031324_negative_regulation_of_cellular_metabolic_process	1856	0.01069	0.026109	0.34111	0.997203
GO:0030666_endocytic_vesicle_membrane	126	0.040843	0.10083	0.34272	0.997203
GO:0050920_regulation_of_chemotaxis	167	0.032348	0.079986	0.34295	0.997203
GO:0033135_regulation_of_peptidylserine_phosphorylation	107	0.042311	0.10464	0.34298	0.997203
GO:0055086_nucleobasecontaining_small_molecule_metabolic_process	561	0.018734	0.046404	0.34322	0.997203
GO:0031625_ubiquitin_protein_ligase_binding	257	0.028421	0.070613	0.34366	0.997203
GO:0090066_regulation_of_anatomical_structure_size	299	0.024158	0.060243	0.34421	0.997203
GO:0000781_chromosome_telomeric_region	141	0.038809	0.097943	0.34596	0.997203
GO:0032446_protein_modification_by_small_protein_conjugation	579	0.018396	0.046661	0.3467	0.997203
GO:0004857_enzyme_inhibitor_activity	272	0.025915	0.065972	0.34723	0.997203
GO:0045184_establishment_of_protein_localization	1457	0.01162	0.02963	0.34747	0.997203
GO:0006898_receptormediated_endocytosis	265	0.028851	0.073957	0.34823	0.997203
GO:0007389_pattern_specification_process	209	0.028395	0.073007	0.34866	0.997203
GO:0035639_purine_ribonucleoside_triphosphate_binding	399	0.021393	0.055819	0.35077	0.997203
GO:0046034_ATP_metabolic_process	171	0.031456	0.082094	0.3508	0.997203
GO:0032989_cellular_component_morphogenesis	730	0.015428	0.04031	0.35096	0.997203
GO:0007098_centrosome_cycle	107	0.037478	0.098017	0.3511	0.997203
GO:0042110_T_cell_activation	312	0.023623	0.061819	0.35119	0.997203
GO:0034614_cellular_response_to_reactive_oxygen_species	106	0.042053	0.11041	0.35164	0.997203
GO:0009166_nucleotide_catabolic_process	106	0.038925	0.10348	0.3534	0.997203
GO:0097191_extrinsic_apoptotic_signaling_pathway	162	0.030424	0.081028	0.35365	0.997203
GO:1901292_nucleoside_phosphate_catabolic_process	108	0.038743	0.10378	0.35446	0.997203
GO:0008509_anion_transmembrane_transporter_activity	310	0.022696	0.060921	0.35474	0.997203
GO:0010876_lipid_localization	258	0.024479	0.066272	0.35593	0.997203
GO:0061630_ubiquitin_protein_ligase_activity	169	0.030653	0.083568	0.35688	0.997203
GO:0051648_vesicle_localization	211	0.026751	0.073296	0.35757	0.997203
GO:0006163_purine_nucleotide_metabolic_process	377	0.02056	0.056403	0.35774	0.997203
GO:0042592_homeostatic_process	1348	0.011052	0.030524	0.35865	0.997203
GO:0050730_regulation_of_peptidyltyrosine_phosphorylation	181	0.028992	0.080234	0.35892	0.997203
GO:0043112_receptor_metabolic_process	150	0.032143	0.089282	0.35942	0.997203
GO:0006457_protein_folding	158	0.02972	0.082739	0.35973	0.997203
GO:0003714_transcription_corepressor_activity	206	0.026735	0.074551	0.35994	0.997203
GO:0019884_antigen_processing_and_presentation_of_exogenous_antigen	126	0.034203	0.0989	0.36474	0.997203
GO:0051188_cofactor_biosynthetic_process	211	0.024926	0.072119	0.36481	0.997203
GO:0051276_chromosome_organization	936	0.012834	0.037352	0.36558	0.997203
GO:0006913_nucleocytoplasmic_transport	300	0.021013	0.06142	0.36613	0.997203
GO:0042330_taxis	468	0.017257	0.051081	0.36775	0.997203
GO:0071345_cellular_response_to_cytokine_stimulus	786	0.013603	0.040314	0.3679	0.997203
GO:0048002_antigen_processing_and_presentation_of_peptide_antigen	131	0.032554	0.097046	0.36865	0.997203
GO:0009653_anatomical_structure_morphogenesis	1729	0.0089313	0.026659	0.3688	0.997203
GO:0005267_potassium_channel_activity	113	0.033123	0.098915	0.36887	0.997203
GO:0010721_negative_regulation_of_cell_development	169	0.02606	0.079163	0.37101	0.997203
GO:0005925_focal_adhesion	366	0.019002	0.057863	0.37131	0.997203
GO:0031023_microtubule_organizing_center_organization	121	0.029647	0.090515	0.37163	0.997203
GO:0030098_lymphocyte_differentiation	212	0.024997	0.076324	0.37164	0.997203
GO:0002449_lymphocyte_mediated_immunity	245	0.02925	0.090968	0.3739	0.997203
GO:0002478_antigen_processing_and_presentation_of_exogenous_peptide_antigen	121	0.031901	0.099393	0.37412	0.997203
GO:1901615_organic_hydroxy_compound_metabolic_process	373	0.017975	0.056384	0.37494	0.997203
GO:0008194_UDPglycosyltransferase_activity	135	0.032375	0.10196	0.37543	0.997203
GO:0030176_integral_component_of_endoplasmic_reticulum_membrane	133	0.030275	0.09653	0.3769	0.997203
GO:0005769_early_endosome	228	0.022373	0.072534	0.37887	0.997203
GO:0006956_complement_activation	156	0.040087	0.13006	0.37896	0.997203
GO:1903364_positive_regulation_of_cellular_protein_catabolic_process	110	0.032878	0.10715	0.37949	0.997203
GO:0001650_fibrillar_center	130	0.030534	0.099624	0.37962	0.997203
GO:0051169_nuclear_transport	300	0.018688	0.061025	0.37971	0.997203
GO:1902749_regulation_of_cell_cycle_G2M_phase_transition	150	0.026912	0.088334	0.38031	0.997203
GO:0043207_response_to_external_biotic_stimulus	564	0.014499	0.047601	0.38034	0.997203
GO:0043901_negative_regulation_of_multiorganism_process	142	0.027722	0.091283	0.38068	0.997203
GO:0032555_purine_ribonucleotide_binding	450	0.015625	0.051978	0.38186	0.997203
GO:0030662_coated_vesicle_membrane	150	0.026481	0.089337	0.38345	0.997203
GO:2001242_regulation_of_intrinsic_apoptotic_signaling_pathway	119	0.029788	0.10051	0.38348	0.997203
GO:0043492_ATPase_activity_coupled_to_movement_of_substances	115	0.028341	0.095799	0.38368	0.997203
GO:0005924_cellsubstrate_adherens_junction	367	0.01657	0.057669	0.38693	0.997203
GO:0003712_transcription_coregulator_activity	465	0.014122	0.04934	0.38735	0.997203
GO:0006066_alcohol_metabolic_process	257	0.019076	0.067049	0.38801	0.997203
GO:0006665_sphingolipid_metabolic_process	126	0.026088	0.09367	0.39031	0.997203
GO:0001228_DNAbinding_transcription_activator_activity_RNA_polymerase_IIspecific	328	0.016492	0.059498	0.39082	0.997203
GO:0032940_secretion_by_cell	1176	0.0088728	0.032033	0.3909	0.997203
GO:1901987_regulation_of_cell_cycle_phase_transition	318	0.016813	0.061257	0.39186	0.997203
GO:0010035_response_to_inorganic_substance	307	0.017107	0.062394	0.39198	0.997203
GO:0017076_purine_nucleotide_binding	463	0.01394	0.051228	0.39277	0.997203
GO:0009123_nucleoside_monophosphate_metabolic_process	200	0.02057	0.077562	0.39543	0.997203
GO:0051146_striated_muscle_cell_differentiation	150	0.023238	0.088004	0.39587	0.997203
GO:0007423_sensory_organ_development	206	0.019047	0.072272	0.39606	0.997203
GO:0030278_regulation_of_ossification	115	0.025169	0.096201	0.3968	0.997203
GO:0048589_developmental_growth	274	0.017182	0.065812	0.39702	0.997203
GO:0050776_regulation_of_immune_response	774	0.01026	0.039338	0.39712	0.997203
GO:0004842_ubiquitinprotein_transferase_activity	362	0.014957	0.057571	0.39751	0.997203
GO:0048471_perinuclear_region_of_cytoplasm	407	0.014074	0.054183	0.39753	0.997203
GO:0009141_nucleoside_triphosphate_metabolic_process	206	0.019519	0.07599	0.39864	0.997203
GO:0022804_active_transmembrane_transporter_activity	281	0.01645	0.064142	0.3988	0.997203
GO:0022407_regulation_of_cellcell_adhesion	300	0.016009	0.062442	0.39883	0.997203
GO:0051053_negative_regulation_of_DNA_metabolic_process	132	0.025338	0.099227	0.39923	0.997203
GO:0015291_secondary_active_transmembrane_transporter_activity	178	0.020385	0.081242	0.40094	0.997203
GO:0016772_transferase_activity_transferring_phosphoruscontaining_groups	877	0.0092274	0.036899	0.40127	0.997203
GO:0002706_regulation_of_lymphocyte_mediated_immunity	105	0.028127	0.11319	0.40188	0.997203
GO:0043900_regulation_of_multiorganism_process	307	0.015201	0.061388	0.40221	0.997203
GO:0015078_proton_transmembrane_transporter_activity	102	0.02562	0.10388	0.4026	0.997203
GO:0071826_ribonucleoprotein_complex_subunit_organization	214	0.019603	0.080204	0.40346	0.997203
GO:0045121_membrane_raft	182	0.018405	0.075358	0.40352	0.997203
GO:1901701_cellular_response_to_oxygencontaining_compound	741	0.0096341	0.039775	0.40431	0.997203
GO:0043087_regulation_of_GTPase_activity	241	0.01787	0.073872	0.40443	0.997203
GO:0001935_endothelial_cell_proliferation	112	0.023592	0.098032	0.40491	0.997203
GO:0034708_methyltransferase_complex	110	0.024556	0.10278	0.40559	0.997203
GO:0016773_phosphotransferase_activity_alcohol_group_as_acceptor	698	0.0096402	0.040536	0.40601	0.997203
GO:0036459_thioldependent_ubiquitinyl_hydrolase_activity	106	0.027109	0.11458	0.40649	0.997203
GO:0048511_rhythmic_process	153	0.018907	0.081196	0.40794	0.997203
GO:0015630_microtubule_cytoskeleton	970	0.0081753	0.035336	0.40852	0.997203
GO:0045787_positive_regulation_of_cell_cycle	324	0.014553	0.063145	0.40887	0.997203
GO:0044452_nucleolar_part	171	0.019969	0.086905	0.40913	0.997203
GO:0019902_phosphatase_binding	141	0.020484	0.089633	0.40962	0.997203
GO:0034341_response_to_interferongamma	151	0.020741	0.090847	0.40971	0.997203
GO:0051707_response_to_other_organism	629	0.010724	0.047135	0.41001	0.997203
GO:0003723_RNA_binding	1641	0.0065473	0.028855	0.41025	0.997203
GO:0009126_purine_nucleoside_monophosphate_metabolic_process	191	0.017961	0.079211	0.41031	0.997203
GO:0009167_purine_ribonucleoside_monophosphate_metabolic_process	191	0.017961	0.079211	0.41031	0.997203
GO:1901566_organonitrogen_compound_biosynthetic_process	1532	0.0065452	0.028967	0.41062	0.997203
GO:0051098_regulation_of_binding	272	0.014593	0.065142	0.41137	0.997203
GO:0006979_response_to_oxidative_stress	279	0.014129	0.063529	0.412	0.997203
GO:0045087_innate_immune_response	660	0.010128	0.045662	0.41224	0.997203
GO:0098798_mitochondrial_protein_complex	244	0.015136	0.068297	0.41231	0.997203
GO:0032868_response_to_insulin	149	0.018864	0.085182	0.41237	0.997203
GO:0098857_membrane_microdomain	182	0.016735	0.075973	0.41283	0.997203
GO:0009617_response_to_bacterium	396	0.012992	0.059698	0.41386	0.997203
GO:0019903_protein_phosphatase_binding	104	0.02181	0.10058	0.41416	0.997203
GO:0050768_negative_regulation_of_neurogenesis	142	0.018495	0.086057	0.41492	0.997203
GO:0051248_negative_regulation_of_protein_metabolic_process	748	0.0085806	0.040138	0.41536	0.997203
GO:0042493_response_to_drug	491	0.010547	0.049343	0.41537	0.997203
GO:0098793_presynapse	186	0.01628	0.076339	0.41556	0.997203
GO:0016853_isomerase_activity	120	0.021676	0.10182	0.41571	0.997203
GO:0010557_positive_regulation_of_macromolecule_biosynthetic_process	1391	0.0062458	0.029476	0.41609	0.997203
GO:0090575_RNA_polymerase_II_transcription_factor_complex	149	0.017976	0.084941	0.4162	0.997203
GO:0048568_embryonic_organ_development	174	0.01696	0.081134	0.41721	0.997203
GO:0046903_secretion	1225	0.0065296	0.031348	0.4175	0.997203
GO:0002819_regulation_of_adaptive_immune_response	108	0.023483	0.11289	0.41761	0.997203
GO:0006790_sulfur_compound_metabolic_process	321	0.012813	0.064417	0.42117	0.997203
GO:0042133_neurotransmitter_metabolic_process	100	0.022366	0.1131	0.42162	0.997203
GO:0044403_symbiont_process	395	0.010492	0.053884	0.42281	0.997203
GO:0001101_response_to_acid_chemical	147	0.017137	0.088212	0.42298	0.997203
GO:0016567_protein_ubiquitination	542	0.0092482	0.047992	0.4236	0.997203
GO:0019079_viral_genome_replication	102	0.020116	0.10466	0.42379	0.997203
GO:0098562_cytoplasmic_side_of_membrane	150	0.016716	0.087013	0.42383	0.997203
GO:0051650_establishment_of_vesicle_localization	205	0.013883	0.075079	0.42665	0.997203
GO:0016301_kinase_activity	747	0.0072985	0.039519	0.42674	0.997203
GO:0051961_negative_regulation_of_nervous_system_development	152	0.014939	0.083138	0.4287	0.997203
GO:0030055_cellsubstrate_junction	371	0.010242	0.057286	0.42905	0.997203
GO:0052689_carboxylic_ester_hydrolase_activity	101	0.01957	0.1114	0.43028	0.997203
GO:0002768_immune_responseregulating_cell_surface_receptor_signaling_pathway	302	0.011034	0.063359	0.43087	0.997203
GO:0016482_cytosolic_transport	143	0.015446	0.089411	0.43142	0.997203
GO:1905114_cell_surface_receptor_signaling_pathway_involved_in_cellcell_signaling	383	0.009295	0.053845	0.43147	0.997203
GO:0019900_kinase_binding	571	0.0078703	0.045752	0.43171	0.997203
GO:0006109_regulation_of_carbohydrate_metabolic_process	104	0.01874	0.10926	0.43191	0.997203
GO:0072599_establishment_of_protein_localization_to_endoplasmic_reticulum	106	0.020727	0.12226	0.43269	0.997203
GO:1903706_regulation_of_hemopoiesis	302	0.011196	0.066056	0.4327	0.997203
GO:0002440_production_of_molecular_mediator_of_immune_response	206	0.015339	0.090632	0.4328	0.997203
GO:0035966_response_to_topologically_incorrect_protein	157	0.01505	0.091662	0.43479	0.997203
GO:0101005_ubiquitinyl_hydrolase_activity	110	0.017806	0.10985	0.43562	0.997203
GO:0019787_ubiquitinlike_protein_transferase_activity	384	0.0088963	0.056508	0.43745	0.997203
GO:0016874_ligase_activity	135	0.013873	0.089724	0.43856	0.997203
GO:0048598_embryonic_morphogenesis	277	0.0098619	0.06397	0.43874	0.997203
GO:0051260_protein_homooligomerization	214	0.011618	0.075821	0.43911	0.997203
GO:0043123_positive_regulation_of_IkappaB_kinaseNFkappaB_signaling	164	0.012527	0.082412	0.43959	0.997203
GO:0009161_ribonucleoside_monophosphate_metabolic_process	194	0.011765	0.078557	0.44048	0.997203
GO:0060828_regulation_of_canonical_Wnt_signaling_pathway	198	0.01122	0.075374	0.44083	0.997203
GO:0001501_skeletal_system_development	273	0.0094734	0.065356	0.44238	0.997203
GO:0006612_protein_targeting_to_membrane	170	0.013173	0.091632	0.44284	0.997203
GO:0008022_protein_Cterminus_binding	135	0.01326	0.092778	0.44318	0.997203
GO:0009199_ribonucleoside_triphosphate_metabolic_process	189	0.010884	0.078431	0.44482	0.997203
GO:0060249_anatomical_structure_homeostasis	302	0.0085436	0.06251	0.44564	0.997203
GO:0072331_signal_transduction_by_p53_class_mediator	194	0.010921	0.080846	0.44627	0.997203
GO:0015399_primary_active_transmembrane_transporter_activity	101	0.013856	0.10527	0.44764	0.997203
GO:0015405_PPbondhydrolysisdriven_transmembrane_transporter_activity	101	0.013856	0.10527	0.44764	0.997203
GO:0004672_protein_kinase_activity	570	0.0058172	0.044388	0.44787	0.997203
GO:0050921_positive_regulation_of_chemotaxis	101	0.013229	0.10301	0.44891	0.997203
GO:1902494_catalytic_complex	1246	0.004023	0.031443	0.4491	0.997203
GO:0042581_specific_granule	160	0.0102	0.081092	0.44995	0.997203
GO:0030308_negative_regulation_of_cell_growth	129	0.012054	0.096592	0.45035	0.997203
GO:0019898_extrinsic_component_of_membrane	241	0.0084703	0.068847	0.45104	0.997203
GO:2001234_negative_regulation_of_apoptotic_signaling_pathway	160	0.010167	0.084706	0.45223	0.997203
GO:1901981_phosphatidylinositol_phosphate_binding	135	0.010991	0.091705	0.4523	0.997203
GO:0098589_membrane_region	189	0.0088443	0.073908	0.45237	0.997203
GO:0006869_lipid_transport	248	0.0078311	0.067582	0.45388	0.997203
GO:0016197_endosomal_transport	192	0.0089457	0.077739	0.45419	0.997203
GO:0019722_calciummediated_signaling	177	0.0092043	0.081282	0.45492	0.997203
GO:0051640_organelle_localization	518	0.0051619	0.046827	0.45611	0.997203
GO:0050853_B_cell_receptor_signaling_pathway	102	0.0152	0.13816	0.4562	0.997203
GO:0007369_gastrulation	104	0.011124	0.10301	0.457	0.997203
GO:0002576_platelet_degranulation	125	0.0098646	0.09685	0.45944	0.997203
GO:0016746_transferase_activity_transferring_acyl_groups	234	0.0070608	0.070005	0.45983	0.997203
GO:0061061_muscle_structure_development	367	0.0058015	0.058411	0.46044	0.997203
GO:0090150_establishment_of_protein_localization_to_membrane	271	0.0065679	0.070233	0.46275	0.997203
GO:0006396_RNA_processing	766	0.0038207	0.042307	0.46402	0.997203
GO:0006733_oxidoreduction_coenzyme_metabolic_process	136	0.0077778	0.087922	0.46475	0.997203
GO:0071466_cellular_response_to_xenobiotic_stimulus	121	0.008954	0.103	0.46536	0.997203
GO:0031396_regulation_of_protein_ubiquitination	160	0.0075657	0.087946	0.46572	0.997203
GO:0098858_actinbased_cell_projection	115	0.0088039	0.10536	0.4667	0.997203
GO:0035051_cardiocyte_differentiation	104	0.0083219	0.10131	0.46727	0.997203
GO:0031328_positive_regulation_of_cellular_biosynthetic_process	1454	0.0022737	0.028857	0.4686	0.997203
GO:0002684_positive_regulation_of_immune_system_process	812	0.0030293	0.038477	0.46862	0.997203
GO:0016887_ATPase_activity	394	0.0041262	0.054563	0.46986	0.997203
GO:0009628_response_to_abiotic_stimulus	697	0.0030508	0.040516	0.46999	0.997203
GO:0050778_positive_regulation_of_immune_response	607	0.0032043	0.045097	0.47168	0.997203
GO:0046496_nicotinamide_nucleotide_metabolic_process	122	0.0064641	0.091158	0.47173	0.997203
GO:0000724_doublestrand_break_repair_via_homologous_recombination	113	0.0069426	0.10253	0.47301	0.997203
GO:0044389_ubiquitinlike_protein_ligase_binding	269	0.0045489	0.068292	0.47345	0.997203
GO:0009607_response_to_biotic_stimulus	590	0.0030256	0.046368	0.47399	0.997203
GO:0032553_ribonucleotide_binding	461	0.0032929	0.051217	0.47437	0.997203
GO:0010564_regulation_of_cell_cycle_process	628	0.002812	0.044142	0.4746	0.997203
GO:1901137_carbohydrate_derivative_biosynthetic_process	594	0.0027314	0.045273	0.47595	0.997203
GO:0002377_immunoglobulin_production	140	0.0078519	0.1322	0.47632	0.997203
GO:0044455_mitochondrial_membrane_part	193	0.0045002	0.077122	0.47673	0.997203
GO:0031252_cell_leading_edge	257	0.0038292	0.06776	0.47747	0.997203
GO:0022603_regulation_of_anatomical_structure_morphogenesis	795	0.0021278	0.039072	0.47829	0.997203
GO:0048588_developmental_cell_growth	114	0.0054937	0.10396	0.47893	0.997203
GO:0009144_purine_nucleoside_triphosphate_metabolic_process	190	0.0039093	0.078232	0.48007	0.997203
GO:0016071_mRNA_metabolic_process	665	0.0022741	0.045514	0.48008	0.997203
GO:0009142_nucleoside_triphosphate_biosynthetic_process	106	0.0050999	0.1031	0.48028	0.997203
GO:0030048_actin_filamentbased_movement	113	0.0043752	0.096749	0.48197	0.997203
GO:0003924_GTPase_activity	207	0.0032148	0.073621	0.48259	0.997203
GO:0002429_immune_responseactivating_cell_surface_receptor_signaling_pathway	375	0.002747	0.065036	0.48315	0.997203
GO:0009205_purine_ribonucleoside_triphosphate_metabolic_process	186	0.0032068	0.078934	0.4838	0.997203
GO:1903037_regulation_of_leukocyte_cellcell_adhesion	223	0.002927	0.073022	0.48401	0.997203
GO:0004713_protein_tyrosine_kinase_activity	153	0.0033628	0.086697	0.48453	0.997203
GO:0018205_peptidyllysine_modification	258	0.0026495	0.068586	0.48459	0.997203
GO:0034404_nucleobasecontaining_small_molecule_biosynthetic_process	131	0.0035139	0.093762	0.48505	0.997203
GO:0051656_establishment_of_organelle_localization	356	0.0019755	0.057279	0.48624	0.997203
GO:0140053_mitochondrial_gene_expression	154	0.0029844	0.088599	0.48656	0.997203
GO:0031227_intrinsic_component_of_endoplasmic_reticulum_membrane	137	0.0031179	0.094092	0.48678	0.997203
GO:0008637_apoptotic_mitochondrial_changes	102	0.0033472	0.10381	0.48714	0.997203
GO:0007088_regulation_of_mitotic_nuclear_division	154	0.002637	0.089006	0.48818	0.997203
GO:0090092_regulation_of_transmembrane_receptor_protein_serinethreonine_kinase_signaling_pathway	183	0.0022209	0.075583	0.48828	0.997203
GO:0019362_pyridine_nucleotide_metabolic_process	121	0.0026013	0.091284	0.48863	0.997203
GO:0007167_enzyme_linked_receptor_protein_signaling_pathway	823	0.00088035	0.037225	0.49057	0.997203
GO:0032269_negative_regulation_of_cellular_protein_metabolic_process	774	0.0008117	0.039678	0.49184	0.997203
GO:0007179_transforming_growth_factor_beta_receptor_signaling_pathway	161	0.0015655	0.084076	0.49257	0.997203
GO:0071229_cellular_response_to_acid_chemical	115	0.0013082	0.099225	0.49474	0.997203
GO:0007623_circadian_rhythm	135	0.0010528	0.086961	0.49517	0.997203
GO:0006282_regulation_of_DNA_repair	107	0.0010983	0.10171	0.49569	0.997203
GO:0033993_response_to_lipid	473	0.000508	0.049537	0.49591	0.997203
GO:0046649_lymphocyte_activation	492	0.0005231	0.053317	0.49609	0.997203
GO:0072657_protein_localization_to_membrane	504	0.00036669	0.049417	0.49704	0.997203
GO:0004866_endopeptidase_inhibitor_activity	114	0.00065284	0.10619	0.49755	0.997203
GO:0000302_response_to_reactive_oxygen_species	123	0.00052169	0.097488	0.49787	0.997203
GO:0045786_negative_regulation_of_cell_cycle	502	0.00025009	0.04995	0.498	0.997203
GO:0051701_interaction_with_host	132	0.00046224	0.095564	0.49807	0.997203
GO:0002250_adaptive_immune_response	197	0.00026104	0.082541	0.49874	0.997203
GO:1901617_organic_hydroxy_compound_biosynthetic_process	184	0.00020235	0.078353	0.49897	0.997203
GO:0045935_positive_regulation_of_nucleobasecontaining_compound_metabolic_process	1421	7.4433e-05	0.029416	0.49899	0.997203
GO:0016747_transferase_activity_transferring_acyl_groups_other_than_aminoacyl_groups	214	6.773e-05	0.072752	0.49963	0.997203
GO:0072524_pyridinecontaining_compound_metabolic_process	125	-8.0374e-06	0.090557	0.50004	0.997203
GO:0034599_cellular_response_to_oxidative_stress	200	-0.00025307	0.076639	0.50132	0.997203
GO:0050863_regulation_of_T_cell_activation	223	-0.0003481	0.072035	0.50193	0.997203
GO:0045926_negative_regulation_of_growth	161	-0.00042011	0.085095	0.50197	0.997203
GO:0034097_response_to_cytokine	845	-0.00020936	0.03864	0.50216	0.997203
GO:0006974_cellular_response_to_DNA_damage_stimulus	719	-0.00022325	0.04109	0.50217	0.997203
GO:1901699_cellular_response_to_nitrogen_compound	426	-0.00027837	0.051043	0.50218	0.997203
GO:0045047_protein_targeting_to_ER	102	-0.0014801	0.12469	0.50474	0.997203
GO:0008234_cysteinetype_peptidase_activity	177	-0.0012559	0.088671	0.50565	0.997203
GO:0008134_transcription_factor_binding	542	-0.00082204	0.047091	0.50696	0.997203
GO:0000725_recombinational_repair	113	-0.002095	0.10256	0.50815	0.997203
GO:0050679_positive_regulation_of_epithelial_cell_proliferation	144	-0.0017851	0.085331	0.50835	0.997203
GO:0010970_transport_along_microtubule	124	-0.0019788	0.090641	0.50871	0.997203
GO:0071356_cellular_response_to_tumor_necrosis_factor	189	-0.0022028	0.080919	0.51086	0.997203
GO:0019783_ubiquitinlike_proteinspecific_protease_activity	116	-0.0030132	0.1077	0.51116	0.997203
GO:0052548_regulation_of_endopeptidase_activity	269	-0.0019392	0.068742	0.51125	0.997203
GO:0019955_cytokine_binding	112	-0.0029731	0.10166	0.51167	0.997203
GO:0016053_organic_acid_biosynthetic_process	330	-0.0018159	0.060241	0.51202	0.997203
GO:0044798_nuclear_transcription_factor_complex	178	-0.0024171	0.078788	0.51224	0.997203
GO:1990778_protein_localization_to_cell_periphery	239	-0.0021577	0.067518	0.51275	0.997203
GO:0043122_regulation_of_IkappaB_kinaseNFkappaB_signaling	199	-0.0028115	0.075529	0.51485	0.997203
GO:0016192_vesiclemediated_transport	1736	-0.0011429	0.027827	0.51638	0.997203
GO:0048017_inositol_lipidmediated_signaling	131	-0.0044148	0.096783	0.51819	0.997203
GO:0044283_small_molecule_biosynthetic_process	587	-0.0020646	0.044967	0.51831	0.997203
GO:0016051_carbohydrate_biosynthetic_process	154	-0.0041946	0.085719	0.51951	0.997203
GO:0051092_positive_regulation_of_NFkappaB_transcription_factor_activity	131	-0.0045716	0.092691	0.51967	0.997203
GO:0014065_phosphatidylinositol_3kinase_signaling	109	-0.0051712	0.10454	0.51973	0.997203
GO:0031253_cell_projection_membrane	206	-0.0038281	0.075054	0.52034	0.997203
GO:0098590_plasma_membrane_region	617	-0.0022358	0.043336	0.52057	0.997203
GO:0030111_regulation_of_Wnt_signaling_pathway	246	-0.0034395	0.065461	0.52095	0.997203
GO:0019693_ribose_phosphate_metabolic_process	377	-0.003037	0.055645	0.52176	0.997203
GO:0017111_nucleosidetriphosphatase_activity	646	-0.0023879	0.043063	0.52211	0.997203
GO:0019838_growth_factor_binding	108	-0.0057624	0.1024	0.52244	0.997203
GO:0098813_nuclear_chromosome_segregation	216	-0.0044438	0.077389	0.52289	0.997203
GO:0008168_methyltransferase_activity	166	-0.0048093	0.08274	0.52318	0.997203
GO:0048562_embryonic_organ_morphogenesis	121	-0.0057122	0.096876	0.52351	0.997203
GO:0099513_polymeric_cytoskeletal_fiber	357	-0.0038171	0.057151	0.52663	0.997203
GO:0009259_ribonucleotide_metabolic_process	358	-0.0039236	0.057682	0.52712	0.997203
GO:0016323_basolateral_plasma_membrane	117	-0.0069063	0.10138	0.52716	0.997203
GO:0001936_regulation_of_endothelial_cell_proliferation	148	-0.0060144	0.087789	0.52731	0.997203
GO:0140030_modificationdependent_protein_binding	128	-0.0067955	0.095985	0.52822	0.997203
GO:0031334_positive_regulation_of_protein_complex_assembly	226	-0.005009	0.069866	0.52858	0.997203
GO:0046394_carboxylic_acid_biosynthetic_process	344	-0.0043003	0.058709	0.5292	0.997203
GO:0090596_sensory_organ_morphogenesis	102	-0.0078526	0.10546	0.52968	0.997203
GO:0009150_purine_ribonucleotide_metabolic_process	354	-0.0043334	0.057295	0.53014	0.997203
GO:0030178_negative_regulation_of_Wnt_signaling_pathway	133	-0.0068786	0.089473	0.53064	0.997203
GO:0099111_microtubulebased_transport	126	-0.0072079	0.090256	0.53183	0.997203
GO:0000793_condensed_chromosome	123	-0.008456	0.10188	0.53307	0.997203
GO:0042770_signal_transduction_in_response_to_DNA_damage	123	-0.0084126	0.10065	0.5333	0.997203
GO:1901698_response_to_nitrogen_compound	616	-0.0036634	0.043353	0.53367	0.997203
GO:0002699_positive_regulation_of_immune_effector_process	147	-0.0077815	0.091757	0.53379	0.997203
GO:0032993_proteinDNA_complex	132	-0.0091544	0.10383	0.53513	0.997203
GO:1903362_regulation_of_cellular_protein_catabolic_process	192	-0.0070959	0.079883	0.53539	0.997203
GO:0006928_movement_of_cell_or_subcellular_component	1560	-0.0024672	0.027624	0.53558	0.997203
GO:0016491_oxidoreductase_activity	593	-0.0038948	0.043345	0.5358	0.997203
GO:0051301_cell_division	210	-0.0067069	0.074639	0.5358	0.997203
GO:2000377_regulation_of_reactive_oxygen_species_metabolic_process	129	-0.0088332	0.095678	0.53678	0.997203
GO:0070201_regulation_of_establishment_of_protein_localization	525	-0.0045211	0.048152	0.5374	0.997203
GO:0019897_extrinsic_component_of_plasma_membrane	136	-0.0090111	0.09119	0.53936	0.997203
GO:1903050_regulation_of_proteolysis_involved_in_cellular_protein_catabolic_process	164	-0.00865	0.085914	0.5401	0.997203
GO:0099003_vesiclemediated_transport_in_synapse	100	-0.011129	0.10845	0.54087	0.997203
GO:0015711_organic_anion_transport	335	-0.0061006	0.05869	0.54139	0.997203
GO:0017137_Rab_GTPase_binding	165	-0.0093195	0.085072	0.54362	0.997203
GO:0009124_nucleoside_monophosphate_biosynthetic_process	115	-0.010943	0.098673	0.54415	0.997203
GO:0038023_signaling_receptor_activity	1134	-0.003854	0.034431	0.54456	0.997203
GO:0007346_regulation_of_mitotic_cell_cycle	518	-0.0054078	0.047874	0.54497	0.997203
GO:0048863_stem_cell_differentiation	139	-0.010386	0.091839	0.54502	0.997203
GO:0032535_regulation_of_cellular_component_size	244	-0.0075486	0.066683	0.54506	0.997203
GO:0006909_phagocytosis	278	-0.0090426	0.079116	0.5455	0.997203
GO:0070613_regulation_of_protein_processing	155	-0.012726	0.10812	0.54685	0.997203
GO:0005126_cytokine_receptor_binding	228	-0.008734	0.074157	0.54688	0.997203
GO:0038093_Fc_receptor_signaling_pathway	181	-0.011462	0.09639	0.54733	0.997203
GO:1990904_ribonucleoprotein_complex	769	-0.0050854	0.041843	0.54837	0.997203
GO:0098687_chromosomal_region	273	-0.0083002	0.068075	0.54852	0.997203
GO:0044262_cellular_carbohydrate_metabolic_process	181	-0.010314	0.083835	0.54896	0.997203
GO:0035690_cellular_response_to_drug	212	-0.0098972	0.07612	0.55172	0.997203
GO:0051346_negative_regulation_of_hydrolase_activity	278	-0.0087921	0.067593	0.55175	0.997203
GO:0048015_phosphatidylinositolmediated_signaling	130	-0.012733	0.097006	0.55221	0.997203
GO:0016829_lyase_activity	141	-0.012477	0.094968	0.55226	0.997203
GO:0040011_locomotion	1336	-0.0039899	0.03018	0.55259	0.997203
GO:0038096_Fcgamma_receptor_signaling_pathway_involved_in_phagocytosis	133	-0.016333	0.12217	0.55318	0.997203
GO:0005635_nuclear_envelope	340	-0.0081382	0.059157	0.55471	0.997203
GO:0098609_cellcell_adhesion	560	-0.0064475	0.04548	0.55637	0.997203
GO:0071396_cellular_response_to_lipid	368	-0.0079698	0.055767	0.55682	0.997203
GO:2000257_regulation_of_protein_activation_cascade	107	-0.021757	0.15058	0.55744	0.997203
GO:0045834_positive_regulation_of_lipid_metabolic_process	109	-0.014601	0.10101	0.55747	0.997203
GO:0043009_chordate_embryonic_development	180	-0.01173	0.080775	0.55773	0.997203
GO:0090287_regulation_of_cellular_response_to_growth_factor_stimulus	210	-0.010415	0.070548	0.55868	0.997203
GO:0071559_response_to_transforming_growth_factor_beta	184	-0.0115	0.077531	0.55896	0.997203
GO:0006986_response_to_unfolded_protein	137	-0.014898	0.098858	0.55989	0.997203
GO:0046907_intracellular_transport	1535	-0.0044741	0.029533	0.56021	0.997203
GO:0006732_coenzyme_metabolic_process	303	-0.0093653	0.061552	0.56047	0.997203
GO:0004197_cysteinetype_endopeptidase_activity	113	-0.017856	0.11447	0.56198	0.997203
GO:0010634_positive_regulation_of_epithelial_cell_migration	121	-0.014631	0.092924	0.56255	0.997203
GO:0090305_nucleic_acid_phosphodiester_bond_hydrolysis	133	-0.015209	0.096494	0.56262	0.997203
GO:0043604_amide_biosynthetic_process	625	-0.0069537	0.044039	0.56273	0.997203
GO:0009127_purine_nucleoside_monophosphate_biosynthetic_process	107	-0.016223	0.10205	0.56315	0.997203
GO:0009168_purine_ribonucleoside_monophosphate_biosynthetic_process	107	-0.016223	0.10205	0.56315	0.997203
GO:0051129_negative_regulation_of_cellular_component_organization	529	-0.0073979	0.046399	0.56334	0.997203
GO:0030658_transport_vesicle_membrane	109	-0.016999	0.10604	0.56368	0.997203
GO:0072522_purinecontaining_compound_biosynthetic_process	203	-0.011702	0.072677	0.56396	0.997203
GO:0015849_organic_acid_transport	214	-0.011855	0.072336	0.56509	0.997203
GO:0090090_negative_regulation_of_canonical_Wnt_signaling_pathway	111	-0.01658	0.099346	0.56627	0.997203
GO:0002764_immune_responseregulating_signaling_pathway	433	-0.008863	0.052843	0.5666	0.997203
GO:0000228_nuclear_chromosome	538	-0.0082859	0.049258	0.56679	0.997203
GO:0019887_protein_kinase_regulator_activity	158	-0.014383	0.085422	0.56686	0.997203
GO:0007281_germ_cell_development	112	-0.017802	0.1053	0.56713	0.997203
GO:0051015_actin_filament_binding	139	-0.015484	0.089845	0.56841	0.997203
GO:0060070_canonical_Wnt_signaling_pathway	226	-0.01226	0.070344	0.56918	0.997203
GO:0009891_positive_regulation_of_biosynthetic_process	1478	-0.0049996	0.028665	0.56923	0.997203
GO:1901135_carbohydrate_derivative_metabolic_process	956	-0.0063977	0.035988	0.57055	0.997203
GO:0016055_Wnt_signaling_pathway	348	-0.010464	0.056905	0.57295	0.997203
GO:0051783_regulation_of_nuclear_division	164	-0.01607	0.087331	0.573	0.997203
GO:0045861_negative_regulation_of_proteolysis	215	-0.013829	0.075052	0.57309	0.997203
GO:0048660_regulation_of_smooth_muscle_cell_proliferation	106	-0.020254	0.10986	0.57313	0.997203
GO:0030705_cytoskeletondependent_intracellular_transport	144	-0.015791	0.085026	0.57367	0.997203
GO:0006333_chromatin_assembly_or_disassembly	157	-0.018042	0.096749	0.57397	0.997203
GO:0008757_Sadenosylmethioninedependent_methyltransferase_activity	145	-0.016645	0.088944	0.57423	0.997203
GO:0060089_molecular_transducer_activity	1185	-0.0063505	0.033689	0.57476	0.997203
GO:0001726_ruffle	108	-0.019153	0.10061	0.57549	0.997203
GO:0007050_cell_cycle_arrest	210	-0.014882	0.077959	0.5757	0.997203
GO:0005539_glycosaminoglycan_binding	127	-0.019174	0.098432	0.57722	0.997203
GO:0051091_positive_regulation_of_DNAbinding_transcription_factor_activity	222	-0.014262	0.073042	0.5774	0.997203
GO:0014706_striated_muscle_tissue_development	186	-0.015587	0.079367	0.57785	0.997203
GO:0016741_transferase_activity_transferring_onecarbon_groups	176	-0.016066	0.081505	0.57813	0.997203
GO:0007059_chromosome_segregation	256	-0.014144	0.071092	0.57885	0.997203
GO:0006352_DNAtemplated_transcription_initiation	209	-0.014758	0.072879	0.58024	0.997203
GO:0035821_modification_of_morphology_or_physiology_of_other_organism	141	-0.017747	0.087581	0.58029	0.997203
GO:0043393_regulation_of_protein_binding	159	-0.017846	0.086798	0.58145	0.997203
GO:0140014_mitotic_nuclear_division	249	-0.014264	0.069016	0.58187	0.997203
GO:0031301_integral_component_of_organelle_membrane	149	-0.01889	0.090771	0.58243	0.997203
GO:0046390_ribose_phosphate_biosynthetic_process	190	-0.015675	0.074903	0.58288	0.997203
GO:0006633_fatty_acid_biosynthetic_process	124	-0.020162	0.094791	0.58422	0.997203
GO:0051223_regulation_of_protein_transport	493	-0.010674	0.049796	0.58487	0.997203
GO:0042623_ATPase_activity_coupled	320	-0.012869	0.059626	0.58544	0.997203
GO:0007169_transmembrane_receptor_protein_tyrosine_kinase_signaling_pathway	566	-0.0097065	0.044799	0.58577	0.997203
GO:0030509_BMP_signaling_pathway	115	-0.021211	0.096378	0.58709	0.997203
GO:0031503_proteincontaining_complex_localization	236	-0.015692	0.071187	0.58723	0.997203
GO:0031400_negative_regulation_of_protein_modification_process	434	-0.011533	0.052107	0.58758	0.997203
GO:0032880_regulation_of_protein_localization	731	-0.0092164	0.040445	0.59013	0.997203
GO:0043902_positive_regulation_of_multiorganism_process	138	-0.020768	0.091123	0.59014	0.997203
GO:0034612_response_to_tumor_necrosis_factor	199	-0.01803	0.079017	0.59025	0.997203
GO:0044419_interspecies_interaction_between_organisms	438	-0.011738	0.051152	0.59075	0.997203
GO:0015718_monocarboxylic_acid_transport	109	-0.023305	0.10042	0.59176	0.997203
GO:0012506_vesicle_membrane	558	-0.010629	0.04572	0.59191	0.997203
GO:0004843_thioldependent_ubiquitinspecific_protease_activity	101	-0.028483	0.12165	0.59256	0.997203
GO:0045444_fat_cell_differentiation	129	-0.021896	0.092568	0.59349	0.997203
GO:0090288_negative_regulation_of_cellular_response_to_growth_factor_stimulus	125	-0.02168	0.091509	0.59364	0.997203
GO:0090087_regulation_of_peptide_transport	505	-0.011831	0.049622	0.59422	0.997203
GO:0009411_response_to_UV	119	-0.023728	0.09788	0.59577	0.997203
GO:0050871_positive_regulation_of_B_cell_activation	102	-0.039912	0.16418	0.59604	0.997203
GO:0007049_cell_cycle	1314	-0.0074939	0.030774	0.59619	0.997203
GO:0071560_cellular_response_to_transforming_growth_factor_beta_stimulus	177	-0.019415	0.078947	0.59713	0.997203
GO:0042593_glucose_homeostasis	125	-0.023666	0.096064	0.5973	0.997203
GO:0051726_regulation_of_cell_cycle	957	-0.0088729	0.035904	0.59759	0.997203
GO:0009260_ribonucleotide_biosynthetic_process	184	-0.018865	0.076051	0.59795	0.997203
GO:0009156_ribonucleoside_monophosphate_biosynthetic_process	110	-0.025463	0.10064	0.59987	0.997203
GO:0072330_monocarboxylic_acid_biosynthetic_process	233	-0.017981	0.071066	0.59987	0.997203
GO:0007159_leukocyte_cellcell_adhesion	245	-0.017466	0.068985	0.59994	0.997203
GO:0070647_protein_modification_by_small_protein_conjugation_or_removal	827	-0.010201	0.039739	0.6013	0.997203
GO:0046434_organophosphate_catabolic_process	153	-0.022638	0.088155	0.60133	0.997203
GO:0003002_regionalization	143	-0.023023	0.089137	0.60191	0.997203
GO:0002685_regulation_of_leukocyte_migration	136	-0.022934	0.088298	0.60246	0.997203
GO:0044281_small_molecule_metabolic_process	1612	-0.0072909	0.027689	0.60384	0.997203
GO:0046982_protein_heterodimerization_activity	263	-0.017769	0.067252	0.60419	0.997203
GO:0006302_doublestrand_break_repair	223	-0.019767	0.074595	0.60449	0.997203
GO:0031300_intrinsic_component_of_organelle_membrane	156	-0.024134	0.089371	0.60643	0.997203
GO:2000116_regulation_of_cysteinetype_endopeptidase_activity	184	-0.022281	0.082299	0.6067	0.997203
GO:0005759_mitochondrial_matrix	411	-0.014523	0.053132	0.6077	0.997203
GO:0030414_peptidase_inhibitor_activity	114	-0.028879	0.10451	0.60885	0.997203
GO:0016758_transferase_activity_transferring_hexosyl_groups	182	-0.02383	0.085132	0.61023	0.997203
GO:0006164_purine_nucleotide_biosynthetic_process	190	-0.021083	0.075108	0.61053	0.997203
GO:0002285_lymphocyte_activation_involved_in_immune_response	126	-0.027837	0.098945	0.61077	0.997203
GO:0042445_hormone_metabolic_process	152	-0.023251	0.082323	0.6112	0.997203
GO:0002253_activation_of_immune_response	486	-0.014097	0.04981	0.61142	0.997203
GO:0017157_regulation_of_exocytosis	118	-0.02757	0.096445	0.61251	0.997203
GO:0031406_carboxylic_acid_binding	124	-0.029358	0.10104	0.6143	0.997203
GO:0006367_transcription_initiation_from_RNA_polymerase_II_promoter	175	-0.02318	0.079104	0.61525	0.997203
GO:0031032_actomyosin_structure_organization	151	-0.025677	0.087494	0.61542	0.997203
GO:0005912_adherens_junction	471	-0.014822	0.050331	0.61581	0.997203
GO:0006643_membrane_lipid_metabolic_process	171	-0.024136	0.081742	0.61611	0.997203
GO:0034032_purine_nucleoside_bisphosphate_metabolic_process	119	-0.030036	0.10145	0.61641	0.997203
GO:1901652_response_to_peptide	274	-0.019169	0.064228	0.61732	0.997203
GO:0019216_regulation_of_lipid_metabolic_process	309	-0.017756	0.058854	0.61855	0.997203
GO:0009152_purine_ribonucleotide_biosynthetic_process	179	-0.023253	0.076658	0.61918	0.997203
GO:0071375_cellular_response_to_peptide_hormone_stimulus	210	-0.022172	0.071998	0.62094	0.997203
GO:0045296_cadherin_binding	321	-0.019078	0.061102	0.62256	0.997203
GO:0043535_regulation_of_blood_vessel_endothelial_cell_migration	134	-0.029542	0.09459	0.6226	0.997203
GO:1903829_positive_regulation_of_cellular_protein_localization	260	-0.02072	0.066323	0.62263	0.997203
GO:0043547_positive_regulation_of_GTPase_activity	183	-0.027595	0.086271	0.62546	0.997203
GO:0002521_leukocyte_differentiation	317	-0.020076	0.062429	0.62612	0.997203
GO:0033865_nucleoside_bisphosphate_metabolic_process	118	-0.033325	0.10327	0.62653	0.997203
GO:0033875_ribonucleoside_bisphosphate_metabolic_process	118	-0.033325	0.10327	0.62653	0.997203
GO:0033554_cellular_response_to_stress	1593	-0.0090498	0.028029	0.6266	0.997203
GO:0051130_positive_regulation_of_cellular_component_organization	943	-0.011609	0.035923	0.62671	0.997203
GO:0022626_cytosolic_ribosome	112	-0.038292	0.11823	0.62698	0.997203
GO:0044430_cytoskeletal_part	1195	-0.010356	0.031644	0.62827	0.997203
GO:0098552_side_of_membrane	434	-0.018364	0.055922	0.62869	0.997203
GO:0002703_regulation_of_leukocyte_mediated_immunity	132	-0.031617	0.095427	0.6298	0.997203
GO:0007507_heart_development	312	-0.020069	0.060216	0.63054	0.997203
GO:0052547_regulation_of_peptidase_activity	275	-0.022464	0.066743	0.63178	0.997203
GO:0006310_DNA_recombination	207	-0.026325	0.077937	0.63223	0.997203
GO:0072562_blood_microparticle	144	-0.035871	0.10597	0.63251	0.997203
GO:0005975_carbohydrate_metabolic_process	375	-0.019415	0.057243	0.63276	0.997203
GO:0035967_cellular_response_to_topologically_incorrect_protein	139	-0.033345	0.097927	0.63326	0.997203
GO:0004984_olfactory_receptor_activity	286	-0.028658	0.084008	0.6335	0.997203
GO:0045785_positive_regulation_of_cell_adhesion	291	-0.022504	0.06567	0.63408	0.997203
GO:1903322_positive_regulation_of_protein_modification_by_small_protein_conjugation_or_removal	106	-0.038747	0.11174	0.63562	0.997203
GO:1901342_regulation_of_vasculature_development	240	-0.023694	0.06821	0.63584	0.997203
GO:1901653_cellular_response_to_peptide	242	-0.023712	0.067991	0.63636	0.997203
GO:0050900_leukocyte_migration	404	-0.020467	0.058189	0.63748	0.997203
GO:0032838_plasma_membrane_bounded_cell_projection_cytoplasm	104	-0.034794	0.09878	0.63767	0.997203
GO:0008017_microtubule_binding	202	-0.025964	0.073672	0.63774	0.997203
GO:0046942_carboxylic_acid_transport	219	-0.025204	0.071267	0.6382	0.997203
GO:0016757_transferase_activity_transferring_glycosyl_groups	248	-0.025954	0.073357	0.63826	0.997203
GO:0009615_response_to_virus	234	-0.026619	0.075042	0.6386	0.997203
GO:0033500_carbohydrate_homeostasis	122	-0.035324	0.098068	0.64065	0.997203
GO:0009790_embryo_development	427	-0.018451	0.05121	0.64069	0.997203
GO:0006289_nucleotideexcision_repair	103	-0.038335	0.10481	0.64273	0.997203
GO:0062012_regulation_of_small_molecule_metabolic_process	261	-0.024487	0.066851	0.64293	0.997203
GO:0045619_regulation_of_lymphocyte_differentiation	104	-0.038649	0.10525	0.64327	0.997203
GO:0006720_isoprenoid_metabolic_process	102	-0.037025	0.10067	0.64348	0.997203
GO:0006468_protein_phosphorylation	1498	-0.010522	0.028575	0.64365	0.997203
GO:0070161_anchoring_junction	478	-0.01856	0.049915	0.64499	0.997203
GO:0060537_muscle_tissue_development	173	-0.029603	0.079469	0.64524	0.997203
GO:0003713_transcription_coactivator_activity	265	-0.023863	0.063987	0.6454	0.997203
GO:0019207_kinase_regulator_activity	178	-0.030266	0.081003	0.64566	0.997203
GO:0061135_endopeptidase_regulator_activity	118	-0.038168	0.10192	0.64598	0.997203
GO:0002757_immune_responseactivating_signal_transduction	509	-0.02052	0.053572	0.64916	0.997203
GO:0022613_ribonucleoprotein_complex_biogenesis	378	-0.022552	0.05887	0.64917	0.997203
GO:0034728_nucleosome_organization	152	-0.038884	0.10144	0.64926	0.997203
GO:0005840_ribosome	208	-0.030546	0.079494	0.6496	0.997203
GO:0038095_Fcepsilon_receptor_signaling_pathway	117	-0.05143	0.13297	0.65054	0.997203
GO:0071103_DNA_conformation_change	211	-0.032208	0.083107	0.65082	0.997203
GO:0043434_response_to_peptide_hormone	230	-0.027081	0.069071	0.6525	0.997203
GO:0010639_negative_regulation_of_organelle_organization	290	-0.024516	0.062459	0.65266	0.997203
GO:0006006_glucose_metabolic_process	135	-0.035748	0.091012	0.65276	0.997203
GO:0032543_mitochondrial_translation	132	-0.037598	0.095308	0.65339	0.997203
GO:1901796_regulation_of_signal_transduction_by_p53_class_mediator	116	-0.041402	0.10344	0.65551	0.997203
GO:0044454_nuclear_chromosome_part	508	-0.02063	0.051297	0.65622	0.997203
GO:1903320_regulation_of_protein_modification_by_small_protein_conjugation_or_removal	180	-0.034093	0.084404	0.65687	0.997203
GO:0038127_ERBB_signaling_pathway	124	-0.037808	0.093134	0.65761	0.997203
GO:0019730_antimicrobial_humoral_response	113	-0.045898	0.1129	0.65782	0.997203
GO:0050678_regulation_of_epithelial_cell_proliferation	246	-0.027705	0.067979	0.65819	0.997203
GO:0043292_contractile_fiber	147	-0.035635	0.087336	0.65837	0.997203
GO:0072329_monocarboxylic_acid_catabolic_process	107	-0.047637	0.11642	0.6588	0.997203
GO:0006323_DNA_packaging	168	-0.03915	0.094634	0.66045	0.997203
GO:1904951_positive_regulation_of_establishment_of_protein_localization	326	-0.025326	0.060976	0.66105	0.997203
GO:0050839_cell_adhesion_molecule_binding	457	-0.021385	0.051445	0.66118	0.997203
GO:0045814_negative_regulation_of_gene_expression_epigenetic	112	-0.046698	0.11203	0.66159	0.997203
GO:0198738_cellcell_signaling_by_wnt	343	-0.023833	0.056882	0.66239	0.997203
GO:0019318_hexose_metabolic_process	151	-0.036659	0.086638	0.6639	0.997203
GO:0005319_lipid_transporter_activity	130	-0.039184	0.092386	0.66427	0.997203
GO:0000784_nuclear_chromosome_telomeric_region	121	-0.045698	0.107	0.66534	0.997203
GO:0015893_drug_transport	137	-0.037595	0.087731	0.66586	0.997203
GO:0008380_RNA_splicing	362	-0.026499	0.061766	0.66605	0.997203
GO:0032388_positive_regulation_of_intracellular_transport	163	-0.036366	0.084422	0.66668	0.997203
GO:0005667_transcription_factor_complex	270	-0.027979	0.06474	0.66719	0.997203
GO:0006397_mRNA_processing	388	-0.025373	0.05865	0.66735	0.997203
GO:0034620_cellular_response_to_unfolded_protein	121	-0.046295	0.10635	0.66833	0.997203
GO:0005102_signaling_receptor_binding	1301	-0.013809	0.031645	0.66872	0.997203
GO:0043542_endothelial_cell_migration	170	-0.035407	0.081033	0.66893	0.997203
GO:0044877_proteincontaining_complex_binding	811	-0.016988	0.03868	0.66974	0.997203
GO:0022412_cellular_process_involved_in_reproduction_in_multicellular_organism	172	-0.037288	0.084771	0.66998	0.997203
GO:0007030_Golgi_organization	133	-0.041322	0.093686	0.67042	0.997203
GO:0007283_spermatogenesis	213	-0.034324	0.077438	0.6712	0.997203
GO:1903707_negative_regulation_of_hemopoiesis	106	-0.049945	0.11216	0.67195	0.997203
GO:0001664_G_proteincoupled_receptor_binding	228	-0.032443	0.072743	0.6722	0.997203
GO:0009792_embryo_development_ending_in_birth_or_egg_hatching	188	-0.034979	0.078216	0.67264	0.997203
GO:0006412_translation	563	-0.021417	0.047373	0.6744	0.997203
GO:0005815_microtubule_organizing_center	614	-0.019692	0.043316	0.6753	0.997203
GO:0016324_apical_plasma_membrane	153	-0.039521	0.086393	0.67633	0.997203
GO:0061134_peptidase_regulator_activity	140	-0.042282	0.09232	0.67652	0.997203
GO:0007034_vacuolar_transport	110	-0.046543	0.1016	0.67656	0.997203
GO:0016310_phosphorylation	1712	-0.012431	0.026974	0.67755	0.997203
GO:0034504_protein_localization_to_nucleus	207	-0.034651	0.074631	0.67878	0.997203
GO:0005342_organic_acid_transmembrane_transporter_activity	148	-0.039469	0.084663	0.67946	0.997203
GO:0000956_nucleartranscribed_mRNA_catabolic_process	203	-0.038581	0.082604	0.67977	0.997203
GO:2001020_regulation_of_response_to_DNA_damage_stimulus	182	-0.038329	0.081517	0.68089	0.997203
GO:0002573_myeloid_leukocyte_differentiation	128	-0.045002	0.095238	0.68172	0.997203
GO:0007517_muscle_organ_development	205	-0.035761	0.07566	0.68177	0.997203
GO:0033674_positive_regulation_of_kinase_activity	420	-0.025017	0.052912	0.68182	0.997203
GO:0034470_ncRNA_processing	310	-0.03148	0.066161	0.68289	0.997203
GO:0007178_transmembrane_receptor_protein_serinethreonine_kinase_signaling_pathway	264	-0.030555	0.064106	0.68319	0.997203
GO:0051128_regulation_of_cellular_component_organization	1876	-0.012559	0.026208	0.6841	0.997203
GO:0000785_chromatin	446	-0.02641	0.055059	0.68426	0.997203
GO:0006959_humoral_immune_response	317	-0.035118	0.073171	0.68436	0.997203
GO:0006338_chromatin_remodeling	136	-0.046434	0.096278	0.6852	0.997203
GO:0010648_negative_regulation_of_cell_communication	975	-0.016775	0.03465	0.68586	0.997203
GO:0071824_proteinDNA_complex_subunit_organization	226	-0.038365	0.07916	0.68604	0.997203
GO:0006413_translational_initiation	170	-0.040727	0.083911	0.68629	0.997203
GO:0009314_response_to_radiation	297	-0.029967	0.061689	0.68644	0.997203
GO:0051259_protein_complex_oligomerization	376	-0.028824	0.059326	0.68647	0.997203
GO:0005509_calcium_ion_binding	275	-0.031456	0.06435	0.68752	0.997203
GO:0023057_negative_regulation_of_signaling	980	-0.016994	0.034596	0.68836	0.997203
GO:0043043_peptide_biosynthetic_process	524	-0.024003	0.048664	0.68908	0.997203
GO:0071347_cellular_response_to_interleukin1	114	-0.055344	0.11181	0.6897	0.997203
GO:0048232_male_gamete_generation	217	-0.038115	0.076797	0.69016	0.997203
GO:1902532_negative_regulation_of_intracellular_signal_transduction	418	-0.026636	0.052915	0.69265	0.997203
GO:0030667_secretory_granule_membrane	269	-0.032851	0.065088	0.69312	0.997203
GO:0051704_multiorganism_process	1348	-0.015623	0.030888	0.6935	0.997203
GO:0034660_ncRNA_metabolic_process	472	-0.0265	0.052205	0.69414	0.997203
GO:0001882_nucleoside_binding	177	-0.041303	0.081316	0.69425	0.997203
GO:0002520_immune_system_development	565	-0.023884	0.046899	0.69471	0.997203
GO:0014070_response_to_organic_cyclic_compound	399	-0.026525	0.052081	0.69473	0.997203
GO:0035091_phosphatidylinositol_binding	197	-0.039279	0.077047	0.69491	0.997203
GO:0048738_cardiac_muscle_tissue_development	130	-0.048632	0.09532	0.69504	0.997203
GO:0044449_contractile_fiber_part	137	-0.046121	0.090232	0.69537	0.997203
GO:0009611_response_to_wounding	443	-0.026239	0.051222	0.69576	0.997203
GO:0042176_regulation_of_protein_catabolic_process	293	-0.03415	0.066629	0.69586	0.997203
GO:0030659_cytoplasmic_vesicle_membrane	549	-0.023703	0.046214	0.69599	0.997203
GO:0140101_catalytic_activity_acting_on_a_tRNA	101	-0.055791	0.10847	0.69649	0.997203
GO:0044265_cellular_macromolecule_catabolic_process	966	-0.019095	0.036783	0.69817	0.997203
GO:0008514_organic_anion_transmembrane_transporter_activity	203	-0.038165	0.073374	0.69852	0.997203
GO:0009266_response_to_temperature_stimulus	121	-0.04947	0.094654	0.69939	0.997203
GO:0120161_regulation_of_coldinduced_thermogenesis	142	-0.04713	0.089838	0.70007	0.997203
GO:0031347_regulation_of_defense_response	628	-0.024228	0.046124	0.70031	0.997203
GO:0051249_regulation_of_lymphocyte_activation	347	-0.033692	0.06403	0.70062	0.997203
GO:0042742_defense_response_to_bacterium	224	-0.044094	0.083715	0.7008	0.997203
GO:0005794_Golgi_apparatus	1191	-0.017219	0.032676	0.70089	0.997203
GO:0005096_GTPase_activator_activity	202	-0.040473	0.076779	0.70095	0.997203
GO:0051607_defense_response_to_virus	148	-0.051314	0.097266	0.7011	0.997203
GO:0002224_tolllike_receptor_signaling_pathway	119	-0.053918	0.10153	0.70231	0.997203
GO:0050878_regulation_of_body_fluid_levels	373	-0.029896	0.056165	0.70274	0.997203
GO:0009897_external_side_of_plasma_membrane	259	-0.040618	0.076145	0.70313	0.997203
GO:0005125_cytokine_activity	148	-0.050086	0.092575	0.70576	0.997203
GO:0043177_organic_acid_binding	134	-0.053885	0.099459	0.70601	0.997203
GO:0000775_chromosome_centromeric_region	134	-0.050747	0.093666	0.70602	0.997203
GO:0030522_intracellular_receptor_signaling_pathway	194	-0.041515	0.076171	0.70713	0.997203
GO:0043281_regulation_of_cysteinetype_endopeptidase_activity_involved_in_apoptotic_process	164	-0.048641	0.088935	0.70778	0.997203
GO:0032273_positive_regulation_of_protein_polymerization	107	-0.054329	0.099264	0.70792	0.997203
GO:0042277_peptide_binding	230	-0.04025	0.07354	0.70792	0.997203
GO:0006261_DNAdependent_DNA_replication	121	-0.055064	0.10016	0.70876	0.997203
GO:0008284_positive_regulation_of_cell_proliferation	672	-0.023308	0.042124	0.70997	0.997203
GO:0070848_response_to_growth_factor	508	-0.026111	0.047016	0.71067	0.997203
GO:0030041_actin_filament_polymerization	129	-0.049692	0.089427	0.71078	0.997203
GO:0046777_protein_autophosphorylation	198	-0.042926	0.076692	0.71216	0.997203
GO:0009968_negative_regulation_of_signal_transduction	977	-0.019368	0.034582	0.71227	0.997203
GO:0023056_positive_regulation_of_signaling	1322	-0.017118	0.030262	0.71419	0.997203
GO:0106106_coldinduced_thermogenesis	141	-0.051025	0.089959	0.71471	0.997203
GO:0030097_hemopoiesis	522	-0.02783	0.048818	0.71569	0.997203
GO:0009986_cell_surface	653	-0.024909	0.043644	0.71591	0.997203
GO:0031514_motile_cilium	113	-0.055774	0.097418	0.71651	0.997203
GO:0044427_chromosomal_part	776	-0.023317	0.040725	0.71652	0.997203
GO:0022610_biological_adhesion	959	-0.020692	0.036052	0.717	0.997203
GO:0043167_ion_binding	1664	-0.015864	0.027553	0.71761	0.997203
GO:0051090_regulation_of_DNAbinding_transcription_factor_activity	358	-0.033116	0.057272	0.71844	0.997203
GO:0007005_mitochondrion_organization	441	-0.03023	0.052251	0.71855	0.997203
GO:0051048_negative_regulation_of_secretion	140	-0.056749	0.097943	0.71884	0.997203
GO:0045055_regulated_exocytosis	696	-0.023729	0.04088	0.71919	0.997203
GO:0051222_positive_regulation_of_protein_transport	292	-0.037624	0.064766	0.71935	0.997203
GO:0006915_apoptotic_process	1308	-0.017924	0.030821	0.71957	0.997203
GO:0010647_positive_regulation_of_cell_communication	1315	-0.017653	0.030331	0.71972	0.997203
GO:0007155_cell_adhesion	975	-0.020986	0.036038	0.71982	0.997203
GO:0046395_carboxylic_acid_catabolic_process	234	-0.043565	0.074801	0.71985	0.997203
GO:0051052_regulation_of_DNA_metabolic_process	333	-0.035578	0.060957	0.72027	0.997203
GO:0050673_epithelial_cell_proliferation	221	-0.040877	0.069916	0.72061	0.997203
GO:0033002_muscle_cell_proliferation	145	-0.054865	0.093825	0.72064	0.997203
GO:0010243_response_to_organonitrogen_compound	557	-0.026872	0.045823	0.72121	0.997203
GO:0006886_intracellular_protein_transport	925	-0.021898	0.037251	0.72168	0.997203
GO:0006839_mitochondrial_transport	214	-0.044221	0.074869	0.72262	0.997203
GO:2001056_positive_regulation_of_cysteinetype_endopeptidase_activity	119	-0.060305	0.10204	0.72274	0.997203
GO:0042098_T_cell_proliferation	113	-0.059876	0.10117	0.72303	0.997203
GO:0032549_ribonucleoside_binding	173	-0.049092	0.08277	0.72344	0.997203
GO:0097164_ammonium_ion_metabolic_process	165	-0.051028	0.086003	0.72352	0.997203
GO:1902905_positive_regulation_of_supramolecular_fiber_organization	165	-0.048931	0.082374	0.72374	0.997203
GO:0035303_regulation_of_dephosphorylation	137	-0.052709	0.088622	0.724	0.997203
GO:0060491_regulation_of_cell_projection_assembly	135	-0.052945	0.088867	0.72433	0.997203
GO:0005694_chromosome	828	-0.023447	0.039094	0.72567	0.997203
GO:0043161_proteasomemediated_ubiquitindependent_protein_catabolic_process	352	-0.035222	0.05853	0.72634	0.997203
GO:0046943_carboxylic_acid_transmembrane_transporter_activity	152	-0.050351	0.083597	0.72651	0.997203
GO:0016054_organic_acid_catabolic_process	232	-0.045586	0.075524	0.72694	0.997203
GO:0060348_bone_development	107	-0.061383	0.1012	0.72793	0.997203
GO:1990845_adaptive_thermogenesis	145	-0.054666	0.089325	0.72973	0.997203
GO:0017171_serine_hydrolase_activity	142	-0.061264	0.099872	0.7302	0.997203
GO:0007017_microtubulebased_process	623	-0.02625	0.042772	0.7303	0.997203
GO:0101002_ficolin1rich_granule	185	-0.049407	0.080374	0.73063	0.997203
GO:0005768_endosome	660	-0.02624	0.042516	0.73144	0.997203
GO:0034613_cellular_protein_localization	1528	-0.018006	0.029085	0.73207	0.997203
GO:0045177_apical_part_of_cell	182	-0.04924	0.079447	0.7323	0.997203
GO:0031965_nuclear_membrane	206	-0.047827	0.076667	0.73363	0.997203
GO:0007596_blood_coagulation	289	-0.040352	0.064537	0.73409	0.997203
GO:0006766_vitamin_metabolic_process	116	-0.06367	0.10119	0.73539	0.997203
GO:0001659_temperature_homeostasis	154	-0.054269	0.086038	0.7359	0.997203
GO:0008092_cytoskeletal_protein_binding	696	-0.025992	0.04113	0.73629	0.997203
GO:0032102_negative_regulation_of_response_to_external_stimulus	240	-0.042908	0.067753	0.73673	0.997203
GO:0048193_Golgi_vesicle_transport	337	-0.038267	0.060384	0.73687	0.997203
GO:0031497_chromatin_assembly	132	-0.067329	0.10606	0.73723	0.997203
GO:0016573_histone_acetylation	108	-0.0656	0.10304	0.73782	0.997203
GO:0042326_negative_regulation_of_phosphorylation	317	-0.038327	0.06007	0.73827	0.997203
GO:0009894_regulation_of_catabolic_process	681	-0.026903	0.041987	0.73915	0.997203
GO:0045732_positive_regulation_of_protein_catabolic_process	174	-0.055306	0.085839	0.74031	0.997203
GO:0001933_negative_regulation_of_protein_phosphorylation	306	-0.039032	0.060489	0.74062	0.997203
GO:0031329_regulation_of_cellular_catabolic_process	622	-0.02817	0.043639	0.74071	0.997203
GO:0048732_gland_development	138	-0.058833	0.091083	0.74083	0.997203
GO:0097708_intracellular_vesicle	1736	-0.017562	0.027106	0.74148	0.997203
GO:0030016_myofibril	137	-0.058456	0.090174	0.74159	0.997203
GO:0007276_gamete_generation	263	-0.044467	0.068424	0.74211	0.997203
GO:0032970_regulation_of_actin_filamentbased_process	289	-0.040196	0.061448	0.74349	0.997203
GO:0048870_cell_motility	1177	-0.020882	0.031863	0.74389	0.997203
GO:0051674_localization_of_cell	1177	-0.020882	0.031863	0.74389	0.997203
GO:0071417_cellular_response_to_organonitrogen_compound	384	-0.035399	0.053995	0.74396	0.997203
GO:0016241_regulation_of_macroautophagy	114	-0.061821	0.094084	0.74443	0.997203
GO:0032550_purine_ribonucleoside_binding	172	-0.054521	0.082965	0.74446	0.997203
GO:0008037_cell_recognition	153	-0.064991	0.098881	0.74449	0.997203
GO:0070727_cellular_macromolecule_localization	1525	-0.019126	0.029077	0.74465	0.997203
GO:0010821_regulation_of_mitochondrion_organization	147	-0.058802	0.089242	0.74502	0.997203
GO:0022408_negative_regulation_of_cellcell_adhesion	130	-0.061682	0.093514	0.74524	0.997203
GO:0019637_organophosphate_metabolic_process	894	-0.024268	0.036743	0.74552	0.997203
GO:0002694_regulation_of_leukocyte_activation	341	-0.039045	0.059033	0.74583	0.997203
GO:0007043_cellcell_junction_assembly	100	-0.070745	0.10687	0.74601	0.997203
GO:0009605_response_to_external_stimulus	1619	-0.018939	0.028531	0.74659	0.997203
GO:0001883_purine_nucleoside_binding	173	-0.055116	0.082917	0.74688	0.997203
GO:0005770_late_endosome	168	-0.053502	0.080456	0.74697	0.997203
GO:0005178_integrin_binding	102	-0.072381	0.10871	0.74723	0.997203
GO:0031331_positive_regulation_of_cellular_catabolic_process	290	-0.042366	0.063375	0.74809	0.997203
GO:0032101_regulation_of_response_to_external_stimulus	655	-0.029117	0.043537	0.74818	0.997203
GO:0008236_serinetype_peptidase_activity	140	-0.067374	0.10033	0.74906	0.997203
GO:1903531_negative_regulation_of_secretion_by_cell	129	-0.068314	0.10124	0.75009	0.997203
GO:0001906_cell_killing	122	-0.064843	0.095897	0.75053	0.997203
GO:0030017_sarcomere	122	-0.064602	0.095543	0.75053	0.997203
GO:0006605_protein_targeting	368	-0.04019	0.059287	0.75108	0.997203
GO:0030496_midbody	131	-0.063474	0.093311	0.75182	0.997203
GO:0009887_animal_organ_morphogenesis	519	-0.031608	0.046442	0.75193	0.997203
GO:0006399_tRNA_metabolic_process	145	-0.063254	0.092792	0.75228	0.997203
GO:0007162_negative_regulation_of_cell_adhesion	214	-0.05079	0.074167	0.75326	0.997203
GO:0006414_translational_elongation	121	-0.070572	0.10292	0.75354	0.997203
GO:0045089_positive_regulation_of_innate_immune_response	276	-0.046343	0.06744	0.75401	0.997203
GO:0097367_carbohydrate_derivative_binding	668	-0.029499	0.042627	0.75554	0.997203
GO:0099081_supramolecular_polymer	510	-0.033109	0.047735	0.75603	0.997203
GO:0044282_small_molecule_catabolic_process	355	-0.041714	0.060028	0.75644	0.997203
GO:0009063_cellular_amino_acid_catabolic_process	108	-0.072908	0.10455	0.75721	0.997203
GO:0045088_regulation_of_innate_immune_response	323	-0.043257	0.061598	0.75874	0.997203
GO:0004888_transmembrane_signaling_receptor_activity	987	-0.026752	0.03793	0.75968	0.997203
GO:0005525_GTP_binding	159	-0.060773	0.085884	0.76041	0.997203
GO:0006887_exocytosis	768	-0.027606	0.038986	0.76056	0.997203
GO:0034774_secretory_granule_lumen	317	-0.043113	0.060749	0.76105	0.997203
GO:0046890_regulation_of_lipid_biosynthetic_process	148	-0.062487	0.087829	0.7616	0.997203
GO:0010594_regulation_of_endothelial_cell_migration	196	-0.055037	0.077169	0.76214	0.997203
GO:0050817_coagulation	289	-0.046132	0.064591	0.76245	0.997203
GO:0043543_protein_acylation	189	-0.055963	0.078338	0.7625	0.997203
GO:0099080_supramolecular_complex	511	-0.03413	0.047712	0.7628	0.997203
GO:0003007_heart_morphogenesis	160	-0.057697	0.080579	0.76301	0.997203
GO:0006805_xenobiotic_metabolic_process	107	-0.079061	0.11041	0.76303	0.997203
GO:0002697_regulation_of_immune_effector_process	346	-0.045833	0.063608	0.7644	0.997203
GO:2000027_regulation_of_animal_organ_morphogenesis	110	-0.072083	0.099959	0.76458	0.997203
GO:0000139_Golgi_membrane	467	-0.037521	0.05182	0.76548	0.997203
GO:0015631_tubulin_binding	271	-0.047077	0.064758	0.76637	0.997203
GO:1903034_regulation_of_response_to_wounding	109	-0.072164	0.099211	0.7665	0.997203
GO:0002020_protease_binding	107	-0.074268	0.10207	0.76658	0.997203
GO:0043280_positive_regulation_of_cysteinetype_endopeptidase_activity_involved_in_apoptotic_process	104	-0.080714	0.11084	0.76676	0.997203
GO:0099512_supramolecular_fiber	507	-0.035099	0.048036	0.76751	0.997203
GO:0051051_negative_regulation_of_transport	361	-0.043054	0.058755	0.76815	0.997203
GO:0031410_cytoplasmic_vesicle	1726	-0.019918	0.027157	0.76835	0.997203
GO:0000790_nuclear_chromatin	330	-0.047587	0.064722	0.76891	0.997203
GO:0071478_cellular_response_to_radiation	148	-0.063992	0.086633	0.76994	0.997203
GO:0008217_regulation_of_blood_pressure	105	-0.080033	0.10794	0.77079	0.997203
GO:0031401_positive_regulation_of_protein_modification_process	984	-0.026297	0.035433	0.771	0.997203
GO:0002831_regulation_of_response_to_biotic_stimulus	106	-0.074988	0.10086	0.7714	0.997203
GO:0019899_enzyme_binding	1917	-0.01949	0.0258	0.775	0.997203
GO:0042327_positive_regulation_of_phosphorylation	848	-0.028391	0.037401	0.7761	0.997203
GO:0010498_proteasomal_protein_catabolic_process	403	-0.041737	0.054918	0.77637	0.997203
GO:0072359_circulatory_system_development	727	-0.030938	0.040614	0.77689	0.997203
GO:0097529_myeloid_leukocyte_migration	160	-0.067862	0.088871	0.77745	0.997203
GO:0045765_regulation_of_angiogenesis	301	-0.048754	0.063574	0.77842	0.997203
GO:0048871_multicellular_organismal_homeostasis	346	-0.043919	0.057201	0.77869	0.997203
GO:0002221_pattern_recognition_receptor_signaling_pathway	155	-0.067352	0.087373	0.7796	0.997203
GO:0044448_cell_cortex_part	132	-0.071204	0.092234	0.77994	0.997203
GO:0031399_regulation_of_protein_modification_process	1399	-0.023122	0.029946	0.77997	0.997203
GO:0030307_positive_regulation_of_cell_growth	106	-0.082345	0.10632	0.78068	0.997203
GO:0051100_negative_regulation_of_binding	129	-0.075477	0.096929	0.78191	0.997203
GO:0000166_nucleotide_binding	591	-0.03565	0.045644	0.78261	0.997203
GO:1901265_nucleoside_phosphate_binding	591	-0.03565	0.045644	0.78261	0.997203
GO:0007599_hemostasis	290	-0.050338	0.064356	0.78294	0.997203
GO:0099568_cytoplasmic_region	294	-0.048573	0.062081	0.78301	0.997203
GO:0009416_response_to_light_stimulus	210	-0.058138	0.073621	0.78514	0.997203
GO:0098742_cellcell_adhesion_via_plasmamembrane_adhesion_molecules	156	-0.064831	0.081822	0.78592	0.997203
GO:0071407_cellular_response_to_organic_cyclic_compound	307	-0.047275	0.059545	0.78638	0.997203
GO:0043603_cellular_amide_metabolic_process	849	-0.030661	0.038528	0.78693	0.997203
GO:0018394_peptidyllysine_acetylation	116	-0.079148	0.099153	0.78763	0.997203
GO:0045936_negative_regulation_of_phosphate_metabolic_process	399	-0.042663	0.05344	0.78766	0.997203
GO:0098827_endoplasmic_reticulum_subcompartment	740	-0.032198	0.040154	0.78868	0.997203
GO:0008237_metallopeptidase_activity	144	-0.074606	0.093005	0.78877	0.997203
GO:0071621_granulocyte_chemotaxis	100	-0.093916	0.11706	0.7888	0.997203
GO:0010008_endosome_membrane	288	-0.050021	0.062261	0.78913	0.997203
GO:0042129_regulation_of_T_cell_proliferation	107	-0.083842	0.10411	0.78969	0.997203
GO:0071772_response_to_BMP	116	-0.07567	0.093431	0.791	0.997203
GO:0071773_cellular_response_to_BMP_stimulus	116	-0.07567	0.093431	0.791	0.997203
GO:0001503_ossification	214	-0.058828	0.072498	0.79144	0.997203
GO:0010950_positive_regulation_of_endopeptidase_activity	136	-0.07672	0.094384	0.79185	0.997203
GO:0030162_regulation_of_proteolysis	612	-0.038148	0.046861	0.79219	0.997203
GO:0051093_negative_regulation_of_developmental_process	669	-0.033943	0.041691	0.79222	0.997203
GO:0031267_small_GTPase_binding	458	-0.041534	0.050928	0.79262	0.997203
GO:0034622_cellular_proteincontaining_complex_assembly	922	-0.0305	0.037338	0.793	0.997203
GO:0001934_positive_regulation_of_protein_phosphorylation	834	-0.031204	0.038196	0.79302	0.997203
GO:1901214_regulation_of_neuron_death	155	-0.075048	0.091781	0.79323	0.997203
GO:0032886_regulation_of_microtubulebased_process	175	-0.065298	0.079564	0.79409	0.997203
GO:0051258_protein_polymerization	224	-0.058035	0.070465	0.79492	0.997203
GO:0019932_secondmessengermediated_signaling	346	-0.047805	0.057978	0.79518	0.997203
GO:0019941_modificationdependent_protein_catabolic_process	475	-0.041826	0.050717	0.79523	0.997203
GO:0005789_endoplasmic_reticulum_membrane	742	-0.033211	0.040226	0.79548	0.997203
GO:0005996_monosaccharide_metabolic_process	190	-0.066006	0.079943	0.7955	0.997203
GO:0010563_negative_regulation_of_phosphorus_metabolic_process	400	-0.04433	0.053413	0.79672	0.997203
GO:0032874_positive_regulation_of_stressactivated_MAPK_cascade	136	-0.075277	0.090639	0.79687	0.997203
GO:0042060_wound_healing	404	-0.045076	0.054274	0.79687	0.997203
GO:0030833_regulation_of_actin_filament_polymerization	115	-0.078281	0.09371	0.79824	0.997203
GO:0002218_activation_of_innate_immune_response	229	-0.061123	0.073104	0.79845	0.997203
GO:0008233_peptidase_activity	508	-0.043207	0.051603	0.79878	0.997203
GO:0051020_GTPase_binding	529	-0.039432	0.047071	0.7989	0.997203
GO:0045596_negative_regulation_of_cell_differentiation	456	-0.041673	0.049662	0.7993	0.997203
GO:1904813_ficolin1rich_granule_lumen	124	-0.085006	0.10126	0.79941	0.997203
GO:0050865_regulation_of_cell_activation	366	-0.048063	0.057139	0.79986	0.997203
GO:0042175_nuclear_outer_membraneendoplasmic_reticulum_membrane_network	748	-0.03357	0.039815	0.80042	0.997203
GO:0030595_leukocyte_chemotaxis	181	-0.069127	0.081978	0.80045	0.997203
GO:0055037_recycling_endosome	126	-0.079149	0.093748	0.80074	0.997203
GO:1901568_fatty_acid_derivative_metabolic_process	143	-0.074575	0.088119	0.8013	0.997203
GO:0001667_ameboidaltype_cell_migration	299	-0.051467	0.060806	0.80134	0.997203
GO:0033218_amide_binding	264	-0.056862	0.067145	0.80146	0.997203
GO:0051170_import_into_nucleus	137	-0.074509	0.087963	0.80151	0.997203
GO:0070585_protein_localization_to_mitochondrion	128	-0.080783	0.09445	0.8038	0.997203
GO:0005819_spindle	224	-0.06239	0.072927	0.80386	0.997203
GO:0098542_defense_response_to_other_organism	369	-0.054468	0.06346	0.80464	0.997203
GO:0048534_hematopoietic_or_lymphoid_organ_development	532	-0.041387	0.048195	0.80476	0.997203
GO:0008360_regulation_of_cell_shape	110	-0.092158	0.10723	0.80496	0.997203
GO:0042803_protein_homodimerization_activity	670	-0.03694	0.042827	0.8058	0.997203
GO:0000922_spindle_pole	106	-0.09029	0.10453	0.80614	0.997203
GO:0001525_angiogenesis	410	-0.046831	0.054142	0.80647	0.997203
GO:0016477_cell_migration	1225	-0.027932	0.032282	0.80654	0.997203
GO:0005813_centrosome	478	-0.041565	0.047975	0.80686	0.997203
GO:0070304_positive_regulation_of_stressactivated_protein_kinase_signaling_cascade	137	-0.078399	0.090372	0.80717	0.997203
GO:0070372_regulation_of_ERK1_and_ERK2_cascade	251	-0.060981	0.070159	0.80762	0.997203
GO:0030968_endoplasmic_reticulum_unfolded_protein_response	105	-0.10287	0.11819	0.80795	0.997203
GO:0006520_cellular_amino_acid_metabolic_process	282	-0.0568	0.065051	0.80871	0.997203
GO:0044782_cilium_organization	346	-0.048348	0.055341	0.80884	0.997203
GO:0032103_positive_regulation_of_response_to_external_stimulus	220	-0.063366	0.072522	0.80887	0.997203
GO:0007033_vacuole_organization	134	-0.077252	0.088388	0.80894	0.997203
GO:0009057_macromolecule_catabolic_process	1123	-0.030051	0.034334	0.80928	0.997203
GO:0042113_B_cell_activation	212	-0.077108	0.087672	0.81043	0.997203
GO:0007249_IkappaB_kinaseNFkappaB_signaling	226	-0.06243	0.070935	0.81059	0.997203
GO:0019935_cyclicnucleotidemediated_signaling	160	-0.074503	0.084262	0.8117	0.997203
GO:0070972_protein_localization_to_endoplasmic_reticulum	128	-0.092771	0.10485	0.81187	0.997203
GO:0002758_innate_immune_responseactivating_signal_transduction	211	-0.067182	0.075864	0.81207	0.997203
GO:0098805_whole_membrane	1206	-0.027919	0.031481	0.81242	0.997203
GO:0006475_internal_protein_amino_acid_acetylation	115	-0.088811	0.099984	0.81279	0.997203
GO:0051270_regulation_of_cellular_component_movement	751	-0.034052	0.038304	0.81299	0.997203
GO:0060271_cilium_assembly	332	-0.049919	0.05606	0.81339	0.997203
GO:0006518_peptide_metabolic_process	647	-0.039366	0.044184	0.81352	0.997203
GO:0045931_positive_regulation_of_mitotic_cell_cycle	127	-0.087037	0.097316	0.81444	0.997203
GO:0048514_blood_vessel_morphogenesis	371	-0.049616	0.055476	0.81444	0.997203
GO:0006694_steroid_biosynthetic_process	158	-0.076958	0.085682	0.81545	0.997203
GO:0034976_response_to_endoplasmic_reticulum_stress	238	-0.066977	0.074183	0.8167	0.997203
GO:0045927_positive_regulation_of_growth	157	-0.080414	0.088909	0.81712	0.997203
GO:0001568_blood_vessel_development	398	-0.04864	0.053708	0.81743	0.997203
GO:0001894_tissue_homeostasis	122	-0.086479	0.095428	0.81759	0.997203
GO:0031349_positive_regulation_of_defense_response	352	-0.054838	0.060272	0.81855	0.997203
GO:0007173_epidermal_growth_factor_receptor_signaling_pathway	104	-0.092256	0.10137	0.81861	0.997203
GO:0072358_cardiovascular_system_development	421	-0.047713	0.052318	0.81911	0.997203
GO:0009896_positive_regulation_of_catabolic_process	334	-0.054711	0.059735	0.82014	0.997203
GO:0065003_proteincontaining_complex_assembly	1498	-0.026981	0.029455	0.82017	0.997203
GO:0000209_protein_polyubiquitination	244	-0.064322	0.070103	0.82057	0.997203
GO:0071363_cellular_response_to_growth_factor_stimulus	523	-0.04248	0.046216	0.82099	0.997203
GO:0005856_cytoskeleton	1491	-0.026454	0.028747	0.82128	0.997203
GO:0003779_actin_binding	256	-0.062212	0.067496	0.82166	0.997203
GO:0004175_endopeptidase_activity	397	-0.058662	0.063582	0.82189	0.997203
GO:0005777_peroxisome	117	-0.09229	0.099968	0.82204	0.997203
GO:0042579_microbody	117	-0.09229	0.099968	0.82204	0.997203
GO:0043433_negative_regulation_of_DNAbinding_transcription_factor_activity	141	-0.084361	0.091187	0.82255	0.997203
GO:0044391_ribosomal_subunit	187	-0.078719	0.084847	0.82324	0.997203
GO:0065004_proteinDNA_complex_assembly	182	-0.081731	0.088	0.82349	0.997203
GO:0032561_guanyl_ribonucleotide_binding	182	-0.073712	0.07936	0.82351	0.997203
GO:0061136_regulation_of_proteasomal_protein_catabolic_process	141	-0.085188	0.091533	0.82399	0.997203
GO:0016052_carbohydrate_catabolic_process	112	-0.093412	0.10017	0.82446	0.997203
GO:0008610_lipid_biosynthetic_process	582	-0.042025	0.045033	0.82464	0.997203
GO:0051495_positive_regulation_of_cytoskeleton_organization	177	-0.073806	0.079024	0.82484	0.997203
GO:0071214_cellular_response_to_abiotic_stimulus	225	-0.066324	0.070938	0.82509	0.997203
GO:0001649_osteoblast_differentiation	142	-0.080336	0.085845	0.82532	0.997203
GO:0010562_positive_regulation_of_phosphorus_metabolic_process	898	-0.033857	0.036143	0.82555	0.997203
GO:0045937_positive_regulation_of_phosphate_metabolic_process	898	-0.033857	0.036143	0.82555	0.997203
GO:0002443_leukocyte_mediated_immunity	745	-0.040052	0.042582	0.82654	0.997203
GO:0097530_granulocyte_migration	106	-0.10805	0.11458	0.82716	0.997203
GO:0006281_DNA_repair	448	-0.048765	0.05171	0.82717	0.997203
GO:0010810_regulation_of_cellsubstrate_adhesion	149	-0.087141	0.092402	0.82717	0.997203
GO:0044433_cytoplasmic_vesicle_part	1154	-0.030909	0.032746	0.82739	0.997203
GO:0050727_regulation_of_inflammatory_response	324	-0.063222	0.066852	0.82785	0.997203
GO:0002252_immune_effector_process	1064	-0.033822	0.035669	0.82849	0.997203
GO:0090130_tissue_migration	241	-0.064237	0.067737	0.82852	0.997203
GO:0043067_regulation_of_programmed_cell_death	1101	-0.031771	0.033467	0.82877	0.997203
GO:0030168_platelet_activation	124	-0.093688	0.098677	0.8288	0.997203
GO:0001944_vasculature_development	418	-0.049955	0.052559	0.82906	0.997203
GO:0070371_ERK1_and_ERK2_cascade	265	-0.064396	0.06748	0.83003	0.997203
GO:0043632_modificationdependent_macromolecule_catabolic_process	486	-0.04807	0.050249	0.83062	0.997203
GO:0009451_RNA_modification	130	-0.097964	0.10233	0.83079	0.997203
GO:0099503_secretory_vesicle	807	-0.037024	0.038563	0.83149	0.997203
GO:0030155_regulation_of_cell_adhesion	503	-0.047119	0.049004	0.83185	0.997203
GO:0060326_cell_chemotaxis	255	-0.065934	0.068412	0.83242	0.997203
GO:0061041_regulation_of_wound_healing	104	-0.10199	0.10577	0.83254	0.997203
GO:0006952_defense_response	1205	-0.032071	0.033234	0.83273	0.997203
GO:0018393_internal_peptidyllysine_acetylation	110	-0.09765	0.10116	0.83279	0.997203
GO:0006511_ubiquitindependent_protein_catabolic_process	477	-0.048995	0.05067	0.83321	0.997203
GO:0010632_regulation_of_epithelial_cell_migration	187	-0.073546	0.076005	0.83338	0.997203
GO:0006259_DNA_metabolic_process	814	-0.03855	0.039785	0.83371	0.997203
GO:0017038_protein_import	174	-0.077498	0.079778	0.83433	0.997203
GO:1905952_regulation_of_lipid_localization	101	-0.10439	0.10742	0.83442	0.997203
GO:0051606_detection_of_stimulus	197	-0.074458	0.076518	0.83474	0.997203
GO:0051603_proteolysis_involved_in_cellular_protein_catabolic_process	559	-0.045907	0.04711	0.83508	0.997203
GO:0046983_protein_dimerization_activity	842	-0.037238	0.038196	0.8352	0.997203
GO:0017016_Ras_GTPase_binding	449	-0.050343	0.051626	0.83525	0.997203
GO:0008285_negative_regulation_of_cell_proliferation	516	-0.048	0.049201	0.83536	0.997203
GO:0005743_mitochondrial_inner_membrane	370	-0.055295	0.056638	0.83554	0.997203
GO:0044440_endosomal_part	331	-0.057368	0.058698	0.8358	0.997203
GO:0005088_Ras_guanylnucleotide_exchange_factor_activity	233	-0.06848	0.070051	0.83586	0.997203
GO:1902115_regulation_of_organelle_assembly	144	-0.080898	0.082726	0.83594	0.997203
GO:0035239_tube_morphogenesis	476	-0.047925	0.048987	0.83604	0.997203
GO:0060205_cytoplasmic_vesicle_lumen	332	-0.057873	0.059155	0.83604	0.997203
GO:0040007_growth	445	-0.050725	0.051803	0.83625	0.997203
GO:1903670_regulation_of_sprouting_angiogenesis	117	-0.10038	0.10248	0.83633	0.997203
GO:0048646_anatomical_structure_formation_involved_in_morphogenesis	733	-0.04003	0.040813	0.83665	0.997203
GO:0045860_positive_regulation_of_protein_kinase_activity	396	-0.054082	0.055	0.83727	0.997203
GO:0104004_cellular_response_to_environmental_stimulus	228	-0.069377	0.070529	0.83736	0.997203
GO:0007600_sensory_perception	359	-0.059155	0.060107	0.83748	0.997203
GO:0043086_negative_regulation_of_catalytic_activity	516	-0.048707	0.049233	0.83874	0.997203
GO:0016810_hydrolase_activity_acting_on_carbonnitrogen_but_not_peptide_bonds	132	-0.092625	0.093591	0.83883	0.997203
GO:0120032_regulation_of_plasma_membrane_bounded_cell_projection_assembly	139	-0.08694	0.087822	0.8389	0.997203
GO:0009725_response_to_hormone	526	-0.045316	0.045763	0.83897	0.997203
GO:0008047_enzyme_activator_activity	403	-0.053771	0.054214	0.83936	0.997203
GO:0031983_vesicle_lumen	333	-0.058654	0.059084	0.83958	0.997203
GO:0055088_lipid_homeostasis	114	-0.1067	0.10717	0.84028	0.997203
GO:0022402_cell_cycle_process	1134	-0.033043	0.033182	0.84032	0.997203
GO:0019001_guanyl_nucleotide_binding	183	-0.078776	0.079052	0.8405	0.997203
GO:0070011_peptidase_activity_acting_on_Lamino_acid_peptides	566	-0.051327	0.05145	0.84076	0.997203
GO:0001558_regulation_of_cell_growth	256	-0.068858	0.068908	0.84117	0.997203
GO:0030234_enzyme_regulator_activity	790	-0.039374	0.039328	0.84163	0.997203
GO:0044089_positive_regulation_of_cellular_component_biogenesis	425	-0.052136	0.05188	0.84253	0.997203
GO:0006958_complement_activation_classical_pathway	103	-0.28495	0.2829	0.84309	0.997203
GO:0005765_lysosomal_membrane	279	-0.065255	0.064714	0.84335	0.997203
GO:0032270_positive_regulation_of_cellular_protein_metabolic_process	1266	-0.031581	0.031288	0.8436	0.997203
GO:0050680_negative_regulation_of_epithelial_cell_proliferation	104	-0.10762	0.10661	0.84361	0.997203
GO:1903827_regulation_of_cellular_protein_localization	401	-0.05365	0.053028	0.84416	0.997203
GO:0006631_fatty_acid_metabolic_process	289	-0.06372	0.062798	0.84487	0.997203
GO:0031984_organelle_subcompartment	1198	-0.032668	0.032094	0.84563	0.997203
GO:0032872_regulation_of_stressactivated_MAPK_cascade	186	-0.076403	0.075033	0.84572	0.997203
GO:0061572_actin_filament_bundle_organization	125	-0.095639	0.093584	0.8466	0.997203
GO:0005783_endoplasmic_reticulum	1480	-0.02963	0.028976	0.84673	0.997203
GO:1901605_alphaamino_acid_metabolic_process	188	-0.082394	0.080512	0.84693	0.997203
GO:1902105_regulation_of_leukocyte_differentiation	166	-0.08904	0.086689	0.84781	0.997203
GO:0016236_macroautophagy	228	-0.06868	0.066784	0.84811	0.997203
GO:0043687_posttranslational_protein_modification	358	-0.059392	0.057729	0.84821	0.997203
GO:0048608_reproductive_structure_development	132	-0.092679	0.090084	0.84821	0.997203
GO:0060589_nucleosidetriphosphatase_regulator_activity	269	-0.067004	0.064981	0.84876	0.997203
GO:0070374_positive_regulation_of_ERK1_and_ERK2_cascade	210	-0.081845	0.078704	0.8508	0.997203
GO:0048762_mesenchymal_cell_differentiation	166	-0.084172	0.080853	0.85107	0.997203
GO:0046328_regulation_of_JNK_cascade	150	-0.088419	0.084558	0.85214	0.997203
GO:0044257_cellular_protein_catabolic_process	612	-0.046895	0.044787	0.85246	0.997203
GO:0012501_programmed_cell_death	1444	-0.030958	0.029519	0.85285	0.997203
GO:0070302_regulation_of_stressactivated_protein_kinase_signaling_cascade	187	-0.078543	0.074882	0.85288	0.997203
GO:0051017_actin_filament_bundle_assembly	126	-0.098736	0.093488	0.85454	0.997203
GO:0002695_negative_regulation_of_leukocyte_activation	106	-0.11059	0.10448	0.85506	0.997203
GO:0044087_regulation_of_cellular_component_biogenesis	742	-0.041392	0.039071	0.85529	0.997203
GO:0006508_proteolysis	1403	-0.033102	0.031214	0.85554	0.997203
GO:0005938_cell_cortex	196	-0.082031	0.077294	0.85572	0.997203
GO:0006606_protein_import_into_nucleus	119	-0.098383	0.092209	0.857	0.997203
GO:0072593_reactive_oxygen_species_metabolic_process	197	-0.085278	0.079855	0.85722	0.997203
GO:0000398_mRNA_splicing_via_spliceosome	310	-0.071892	0.067168	0.85776	0.997203
GO:0031424_keratinization	197	-0.10651	0.099479	0.85784	0.997203
GO:0042802_identical_protein_binding	1465	-0.031844	0.029691	0.85825	0.997203
GO:0019866_organelle_inner_membrane	394	-0.059186	0.055079	0.85871	0.997203
GO:0045321_leukocyte_activation	1012	-0.038173	0.035484	0.85898	0.997203
GO:0000377_RNA_splicing_via_transesterification_reactions_with_bulged_adenosine_as_nucleophile	308	-0.072496	0.067055	0.86018	0.997203
GO:0098588_bounding_membrane_of_organelle	1506	-0.03115	0.028759	0.86062	0.997203
GO:0090132_epithelium_migration	237	-0.074157	0.068223	0.86147	0.997203
GO:0019867_outer_membrane	139	-0.097382	0.089557	0.86156	0.997203
GO:0046330_positive_regulation_of_JNK_cascade	115	-0.11007	0.10111	0.86182	0.997203
GO:0019933_cAMPmediated_signaling	144	-0.095004	0.087263	0.86185	0.997203
GO:0030518_intracellular_steroid_hormone_receptor_signaling_pathway	102	-0.10939	0.10042	0.86199	0.997203
GO:0042254_ribosome_biogenesis	240	-0.079793	0.073136	0.86237	0.997203
GO:0005085_guanylnucleotide_exchange_factor_activity	286	-0.069088	0.063286	0.86251	0.997203
GO:0072655_establishment_of_protein_localization_to_mitochondrion	125	-0.10554	0.096471	0.86303	0.997203
GO:0010631_epithelial_cell_migration	236	-0.074968	0.068343	0.86366	0.997203
GO:0000226_microtubule_cytoskeleton_organization	459	-0.055257	0.05008	0.86507	0.997203
GO:0001932_regulation_of_protein_phosphorylation	1163	-0.035854	0.03246	0.86532	0.997203
GO:0006575_cellular_modified_amino_acid_metabolic_process	158	-0.094627	0.085626	0.86544	0.997203
GO:0008064_regulation_of_actin_polymerization_or_depolymerization	126	-0.097927	0.088525	0.86568	0.997203
GO:0030832_regulation_of_actin_filament_length	126	-0.097927	0.088525	0.86568	0.997203
GO:0044092_negative_regulation_of_molecular_function	775	-0.044418	0.040129	0.86582	0.997203
GO:0070925_organelle_assembly	708	-0.043421	0.039195	0.86603	0.997203
GO:1901681_sulfur_compound_binding	139	-0.10034	0.090442	0.86637	0.997203
GO:0050866_negative_regulation_of_cell_activation	120	-0.11041	0.099355	0.86677	0.997203
GO:0000280_nuclear_division	341	-0.066666	0.059939	0.86698	0.997203
GO:0044093_positive_regulation_of_molecular_function	1203	-0.035417	0.031799	0.86731	0.997203
GO:0048584_positive_regulation_of_response_to_stimulus	1936	-0.029044	0.026047	0.86758	0.997203
GO:0098852_lytic_vacuole_membrane	277	-0.072246	0.064754	0.86772	0.997203
GO:0036094_small_molecule_binding	842	-0.043371	0.038704	0.86877	0.997203
GO:0032271_regulation_of_protein_polymerization	161	-0.089833	0.079764	0.86996	0.997203
GO:0031968_organelle_outer_membrane	138	-0.10121	0.089805	0.87012	0.997203
GO:0031098_stressactivated_protein_kinase_signaling_cascade	255	-0.073393	0.064964	0.8707	0.997203
GO:0009719_response_to_endogenous_stimulus	1064	-0.037084	0.032819	0.87074	0.997203
GO:0015629_actin_cytoskeleton	385	-0.06365	0.056264	0.87103	0.997203
GO:0042981_regulation_of_apoptotic_process	1136	-0.037667	0.033291	0.87107	0.997203
GO:0051402_neuron_apoptotic_process	107	-0.11895	0.1051	0.87113	0.997203
GO:0098791_Golgi_subcompartment	568	-0.052255	0.046108	0.87146	0.997203
GO:0030031_cell_projection_assembly	485	-0.053493	0.047198	0.87147	0.997203
GO:0051336_regulation_of_hydrolase_activity	798	-0.044969	0.039677	0.87147	0.997203
GO:1902850_microtubule_cytoskeleton_organization_involved_in_mitosis	116	-0.10654	0.093986	0.87151	0.997203
GO:0002040_sprouting_angiogenesis	160	-0.09784	0.086256	0.87166	0.997203
GO:0042325_regulation_of_phosphorylation	1204	-0.036361	0.031908	0.87275	0.997203
GO:0000375_RNA_splicing_via_transesterification_reactions	310	-0.076654	0.067012	0.87366	0.997203
GO:0031330_negative_regulation_of_cellular_catabolic_process	191	-0.086533	0.075176	0.87515	0.997203
GO:0030258_lipid_modification	183	-0.092449	0.080197	0.8755	0.997203
GO:0051241_negative_regulation_of_multicellular_organismal_process	878	-0.042379	0.036599	0.87655	0.997203
GO:0043401_steroid_hormone_mediated_signaling_pathway	106	-0.11308	0.09732	0.87737	0.997203
GO:0007254_JNK_cascade	175	-0.091101	0.07839	0.87741	0.997203
GO:0031975_envelope	874	-0.044126	0.037912	0.87776	0.997203
GO:0040008_regulation_of_growth	360	-0.06855	0.058675	0.87865	0.997203
GO:0006334_nucleosome_assembly	107	-0.14214	0.12159	0.8788	0.997203
GO:0051272_positive_regulation_of_cellular_component_movement	406	-0.060122	0.051297	0.8794	0.997203
GO:0015934_large_ribosomal_subunit	120	-0.12249	0.10414	0.88023	0.997203
GO:0006260_DNA_replication	204	-0.09277	0.078801	0.88045	0.997203
GO:0040012_regulation_of_locomotion	741	-0.046031	0.039014	0.88097	0.997203
GO:0045862_positive_regulation_of_proteolysis	277	-0.077112	0.065354	0.88098	0.997203
GO:0010941_regulation_of_cell_death	1199	-0.038158	0.032309	0.8812	0.997203
GO:0030141_secretory_granule	713	-0.048368	0.040946	0.88125	0.997203
GO:0030695_GTPase_regulator_activity	231	-0.084689	0.07159	0.88159	0.997203
GO:0044242_cellular_lipid_catabolic_process	177	-0.097182	0.081967	0.88211	0.997203
GO:0045216_cellcell_junction_organization	118	-0.11776	0.099126	0.88257	0.997203
GO:1902903_regulation_of_supramolecular_fiber_organization	271	-0.076856	0.06465	0.88274	0.997203
GO:0043254_regulation_of_protein_complex_assembly	371	-0.064481	0.054097	0.88335	0.997203
GO:0043168_anion_binding	1088	-0.040305	0.033775	0.88363	0.997203
GO:0051347_positive_regulation_of_transferase_activity	490	-0.059161	0.049544	0.88378	0.997203
GO:0048545_response_to_steroid_hormone	160	-0.096427	0.080733	0.88383	0.997203
GO:0004252_serinetype_endopeptidase_activity	182	-0.12516	0.10466	0.88413	0.997203
GO:0070661_leukocyte_proliferation	187	-0.096409	0.080487	0.8845	0.997203
GO:0060562_epithelial_tube_morphogenesis	150	-0.10338	0.086087	0.8851	0.997203
GO:0001775_cell_activation	1068	-0.040463	0.033676	0.88523	0.997203
GO:0006661_phosphatidylinositol_biosynthetic_process	106	-0.11686	0.097244	0.88526	0.997203
GO:0032787_monocarboxylic_acid_metabolic_process	468	-0.060876	0.050427	0.88632	0.997203
GO:0003006_developmental_process_involved_in_reproduction	256	-0.080989	0.066935	0.88685	0.997203
GO:0031967_organelle_envelope	862	-0.046288	0.038246	0.88691	0.997203
GO:0001085_RNA_polymerase_II_transcription_factor_binding	129	-0.12029	0.099344	0.88702	0.997203
GO:0048018_receptor_ligand_activity	311	-0.076669	0.06316	0.8876	0.997203
GO:0051247_positive_regulation_of_protein_metabolic_process	1345	-0.037267	0.030541	0.88881	0.997203
GO:0005741_mitochondrial_outer_membrane	126	-0.11496	0.094184	0.88887	0.997203
GO:0061458_reproductive_system_development	136	-0.10796	0.088233	0.88944	0.997203
GO:0035295_tube_development	535	-0.056677	0.046286	0.88962	0.997203
GO:0032504_multicellular_organism_reproduction	307	-0.076873	0.062254	0.89155	0.997203
GO:0040017_positive_regulation_of_locomotion	418	-0.063027	0.050931	0.89205	0.997203
GO:0008154_actin_polymerization_or_depolymerization	155	-0.10176	0.081898	0.89296	0.997203
GO:0016579_protein_deubiquitination	269	-0.086617	0.06936	0.89413	0.997203
GO:0019220_regulation_of_phosphate_metabolic_process	1341	-0.037782	0.030137	0.89502	0.997203
GO:0006082_organic_acid_metabolic_process	889	-0.046762	0.037257	0.89528	0.997203
GO:0048609_multicellular_organismal_reproductive_process	296	-0.079514	0.063231	0.89571	0.997203
GO:0032956_regulation_of_actin_cytoskeleton_organization	253	-0.083648	0.066349	0.89629	0.997203
GO:0050662_coenzyme_binding	148	-0.10912	0.086439	0.89659	0.997203
GO:1901136_carbohydrate_derivative_catabolic_process	152	-0.11385	0.090184	0.89659	0.997203
GO:0010952_positive_regulation_of_peptidase_activity	142	-0.11489	0.090969	0.89669	0.997203
GO:0080135_regulation_of_cellular_response_to_stress	568	-0.057117	0.04519	0.89687	0.997203
GO:0002446_neutrophil_mediated_immunity	488	-0.060991	0.048163	0.8973	0.997203
GO:0050821_protein_stabilization	158	-0.10857	0.085685	0.89742	0.997203
GO:0051174_regulation_of_phosphorus_metabolic_process	1342	-0.038316	0.030132	0.89823	0.997203
GO:0005802_transGolgi_network	205	-0.09549	0.075058	0.89834	0.997203
GO:0043409_negative_regulation_of_MAPK_cascade	137	-0.11043	0.086769	0.89843	0.997203
GO:0070507_regulation_of_microtubule_cytoskeleton_organization	149	-0.11084	0.087067	0.89849	0.997203
GO:0007051_spindle_organization	146	-0.11243	0.087877	0.89962	0.997203
GO:0051403_stressactivated_MAPK_cascade	228	-0.08817	0.068669	0.90042	0.997203
GO:0030545_receptor_regulator_activity	344	-0.076813	0.059652	0.90107	0.997203
GO:2000147_positive_regulation_of_cell_motility	396	-0.066889	0.051836	0.90154	0.997203
GO:0048037_cofactor_binding	262	-0.085801	0.066391	0.90188	0.997203
GO:0030855_epithelial_cell_differentiation	548	-0.064701	0.049973	0.90229	0.997203
GO:0030198_extracellular_matrix_organization	268	-0.085714	0.066141	0.9025	0.997203
GO:0030029_actin_filamentbased_process	584	-0.057364	0.044192	0.90286	0.997203
GO:0007188_adenylate_cyclasemodulating_G_proteincoupled_receptor_signaling_pathway	187	-0.098957	0.076085	0.9033	0.997203
GO:0017144_drug_metabolic_process	607	-0.058243	0.044676	0.90382	0.997203
GO:0043436_oxoacid_metabolic_process	875	-0.048976	0.037562	0.90386	0.997203
GO:0030163_protein_catabolic_process	716	-0.054878	0.042025	0.90419	0.997203
GO:0007160_cellmatrix_adhesion	169	-0.11118	0.085015	0.90451	0.997203
GO:0070997_neuron_death	170	-0.11264	0.086121	0.90454	0.997203
GO:0042737_drug_catabolic_process	116	-0.13256	0.10135	0.90455	0.997203
GO:0005543_phospholipid_binding	342	-0.076946	0.05864	0.90527	0.997203
GO:0051262_protein_tetramerization	118	-0.15475	0.11749	0.9061	0.997203
GO:0009895_negative_regulation_of_catabolic_process	208	-0.095219	0.072159	0.90651	0.997203
GO:0010822_positive_regulation_of_mitochondrion_organization	102	-0.13478	0.10203	0.90674	0.997203
GO:0030335_positive_regulation_of_cell_migration	428	-0.067522	0.051066	0.90695	0.997203
GO:0005911_cellcell_junction	290	-0.079388	0.059959	0.90725	0.997203
GO:0008202_steroid_metabolic_process	242	-0.090398	0.068031	0.90804	0.997203
GO:0044441_ciliary_part	358	-0.07203	0.054149	0.90827	0.997203
GO:0032870_cellular_response_to_hormone_stimulus	463	-0.064345	0.048335	0.90844	0.997203
GO:0043312_neutrophil_degranulation	480	-0.064664	0.048568	0.90847	0.997203
GO:0006644_phospholipid_metabolic_process	358	-0.076102	0.056945	0.90929	0.997203
GO:0030027_lamellipodium	123	-0.13266	0.099052	0.90975	0.997203
GO:0031647_regulation_of_protein_stability	235	-0.096434	0.07197	0.90986	0.997203
GO:0031348_negative_regulation_of_defense_response	137	-0.12207	0.09105	0.90998	0.997203
GO:0044429_mitochondrial_part	826	-0.0517	0.038517	0.91024	0.997203
GO:0090407_organophosphate_biosynthetic_process	504	-0.063203	0.046985	0.91071	0.997203
GO:0051186_cofactor_metabolic_process	472	-0.06767	0.05025	0.91095	0.997203
GO:0071774_response_to_fibroblast_growth_factor	112	-0.13271	0.098508	0.91103	0.997203
GO:0042594_response_to_starvation	119	-0.13448	0.099513	0.9117	0.997203
GO:0044431_Golgi_apparatus_part	679	-0.057687	0.042638	0.91196	0.997203
GO:0043549_regulation_of_kinase_activity	637	-0.05859	0.043267	0.91215	0.997203
GO:0003735_structural_constituent_of_ribosome	113	-0.1468	0.10825	0.91247	0.997203
GO:0044255_cellular_lipid_metabolic_process	882	-0.049272	0.0363	0.91266	0.997203
GO:0009967_positive_regulation_of_signal_transduction	1256	-0.042149	0.031045	0.91271	0.997203
GO:0051271_negative_regulation_of_cellular_component_movement	238	-0.092015	0.067714	0.91291	0.997203
GO:0071383_cellular_response_to_steroid_hormone_stimulus	133	-0.11943	0.087579	0.91366	0.997203
GO:0010921_regulation_of_phosphatase_activity	107	-0.13673	0.099865	0.91451	0.997203
GO:2000146_negative_regulation_of_cell_motility	212	-0.09723	0.070952	0.91471	0.997203
GO:0007015_actin_filament_organization	329	-0.079664	0.058059	0.91498	0.997203
GO:0006473_protein_acetylation	148	-0.12229	0.089084	0.91508	0.997203
GO:0009888_tissue_development	1268	-0.043631	0.031749	0.91532	0.997203
GO:0048585_negative_regulation_of_response_to_stimulus	1191	-0.043086	0.031331	0.91546	0.997203
GO:0033043_regulation_of_organelle_organization	1004	-0.048066	0.034851	0.91608	0.997203
GO:0120031_plasma_membrane_bounded_cell_projection_assembly	480	-0.065733	0.047426	0.91712	0.997203
GO:0043299_leukocyte_degranulation	504	-0.0658	0.047473	0.91713	0.997203
GO:0040013_negative_regulation_of_locomotion	247	-0.092659	0.066774	0.91737	0.997203
GO:0008277_regulation_of_G_proteincoupled_receptor_signaling_pathway	112	-0.13954	0.10026	0.91801	0.997203
GO:0002444_myeloid_leukocyte_mediated_immunity	513	-0.065358	0.046944	0.91807	0.997203
GO:0051896_regulation_of_protein_kinase_B_signaling	172	-0.11447	0.081751	0.91928	0.997203
GO:2000145_regulation_of_cell_motility	690	-0.056062	0.040036	0.91928	0.997203
GO:0051321_meiotic_cell_cycle	153	-0.1304	0.093013	0.91954	0.997203
GO:0030334_regulation_of_cell_migration	735	-0.055594	0.039607	0.91978	0.997203
GO:0008283_cell_proliferation	1346	-0.042351	0.030143	0.91999	0.997203
GO:0070663_regulation_of_leukocyte_proliferation	149	-0.12661	0.089824	0.92066	0.997203
GO:0007052_mitotic_spindle_organization	102	-0.14139	0.10021	0.92085	0.997203
GO:0030336_negative_regulation_of_cell_migration	258	-0.094475	0.066913	0.92101	0.997203
GO:0031966_mitochondrial_membrane	513	-0.068725	0.048605	0.92131	0.997203
GO:0008219_cell_death	1560	-0.040451	0.028606	0.92133	0.997203
GO:0002283_neutrophil_activation_involved_in_immune_response	481	-0.068759	0.04853	0.92173	0.997203
GO:0002263_cell_activation_involved_in_immune_response	628	-0.060628	0.04275	0.92193	0.997203
GO:0016525_negative_regulation_of_angiogenesis	144	-0.1356	0.095582	0.922	0.997203
GO:0005740_mitochondrial_envelope	540	-0.068718	0.048136	0.92329	0.997203
GO:0110053_regulation_of_actin_filament_organization	202	-0.10704	0.07497	0.92331	0.997203
GO:0007189_adenylate_cyclaseactivating_G_proteincoupled_receptor_signaling_pathway	120	-0.13926	0.097315	0.92379	0.997203
GO:0071482_cellular_response_to_light_stimulus	106	-0.14593	0.10195	0.92384	0.997203
GO:0002366_leukocyte_activation_involved_in_immune_response	624	-0.061546	0.042898	0.92431	0.997203
GO:0006955_immune_response	1734	-0.040192	0.027994	0.92446	0.997203
GO:0001837_epithelial_to_mesenchymal_transition	114	-0.1376	0.095528	0.92512	0.997203
GO:0002009_morphogenesis_of_an_epithelium	246	-0.097512	0.067533	0.92561	0.997203
GO:0006888_ER_to_Golgi_vesiclemediated_transport	202	-0.11635	0.080353	0.92618	0.997203
GO:0030216_keratinocyte_differentiation	261	-0.12207	0.084128	0.92661	0.997203
GO:0001818_negative_regulation_of_cytokine_production	203	-0.10695	0.073539	0.92706	0.997203
GO:0070555_response_to_interleukin1	127	-0.15486	0.10639	0.92724	0.997203
GO:0042119_neutrophil_activation	488	-0.070391	0.048313	0.92743	0.997203
GO:0019953_sexual_reproduction	342	-0.084542	0.057745	0.9284	0.997203
GO:0043069_negative_regulation_of_programmed_cell_death	628	-0.063573	0.043361	0.92869	0.997203
GO:0009913_epidermal_cell_differentiation	292	-0.11312	0.076678	0.92992	0.997203
GO:0070646_protein_modification_by_small_protein_removal	279	-0.098619	0.066792	0.93009	0.997203
GO:0046651_lymphocyte_proliferation	176	-0.12305	0.083272	0.93025	0.997203
GO:0042180_cellular_ketone_metabolic_process	146	-0.12666	0.085637	0.93044	0.997203
GO:0030856_regulation_of_epithelial_cell_differentiation	104	-0.16063	0.10859	0.93046	0.997203
GO:0044344_cellular_response_to_fibroblast_growth_factor_stimulus	110	-0.14696	0.098993	0.93116	0.997203
GO:0048285_organelle_fission	373	-0.086295	0.058032	0.93149	0.997203
GO:0002683_negative_regulation_of_immune_system_process	309	-0.094096	0.063221	0.93167	0.997203
GO:0032943_mononuclear_cell_proliferation	178	-0.12363	0.08304	0.93172	0.997203
GO:0006364_rRNA_processing	175	-0.12991	0.086855	0.93263	0.997203
GO:0031589_cellsubstrate_adhesion	248	-0.10599	0.070651	0.93322	0.997203
GO:0016049_cell_growth	285	-0.098745	0.065789	0.93331	0.997203
GO:0060429_epithelium_development	783	-0.061778	0.041085	0.93366	0.997203
GO:0036230_granulocyte_activation	494	-0.072678	0.048114	0.93454	0.997203
GO:0008289_lipid_binding	507	-0.074245	0.048802	0.93591	0.997203
GO:1901575_organic_substance_catabolic_process	1687	-0.04265	0.028007	0.93609	0.997203
GO:0046488_phosphatidylinositol_metabolic_process	155	-0.1241	0.080772	0.93777	0.997203
GO:0050670_regulation_of_lymphocyte_proliferation	146	-0.14178	0.092076	0.93819	0.997203
GO:0005929_cilium	434	-0.07619	0.049369	0.93861	0.997203
GO:0006629_lipid_metabolic_process	1099	-0.050519	0.032686	0.93889	0.997203
GO:0071897_DNA_biosynthetic_process	146	-0.14151	0.091363	0.9393	0.997203
GO:0005774_vacuolar_membrane	311	-0.094154	0.060669	0.93966	0.997203
GO:1901565_organonitrogen_compound_catabolic_process	1027	-0.055246	0.035268	0.94137	0.997203
GO:0051493_regulation_of_cytoskeleton_organization	414	-0.083348	0.053105	0.94173	0.997203
GO:0019752_carboxylic_acid_metabolic_process	816	-0.060838	0.038555	0.94271	0.997203
GO:0030036_actin_cytoskeleton_organization	516	-0.074901	0.047394	0.94299	0.997203
GO:0002274_myeloid_leukocyte_activation	568	-0.07141	0.044999	0.94373	0.997203
GO:0043933_proteincontaining_complex_subunit_organization	1755	-0.043682	0.027507	0.94385	0.997203
GO:0005739_mitochondrion	1237	-0.050292	0.03164	0.94403	0.997203
GO:0005775_vacuolar_lumen	161	-0.13072	0.082118	0.94428	0.997203
GO:0080134_regulation_of_response_to_stress	1213	-0.051776	0.032494	0.94446	0.997203
GO:0032386_regulation_of_intracellular_transport	280	-0.10107	0.063366	0.94463	0.997203
GO:0002275_myeloid_cell_activation_involved_in_immune_response	508	-0.075112	0.047015	0.94493	0.997203
GO:0001822_kidney_development	133	-0.14203	0.088787	0.94516	0.997203
GO:0032944_regulation_of_mononuclear_cell_proliferation	145	-0.14773	0.091957	0.94592	0.997203
GO:0043066_negative_regulation_of_apoptotic_process	646	-0.07013	0.04351	0.94649	0.997203
GO:0010638_positive_regulation_of_organelle_organization	508	-0.076561	0.047375	0.94695	0.997203
GO:0072594_establishment_of_protein_localization_to_organelle	485	-0.081823	0.050572	0.94716	0.997203
GO:0046578_regulation_of_Ras_protein_signal_transduction	101	-0.16919	0.10449	0.9473	0.997203
GO:0051348_negative_regulation_of_transferase_activity	200	-0.12431	0.076259	0.94846	0.997203
GO:0034329_cell_junction_assembly	195	-0.12336	0.075552	0.94875	0.997203
GO:0044703_multiorganism_reproductive_process	405	-0.087474	0.05344	0.94916	0.997203
GO:0071495_cellular_response_to_endogenous_stimulus	1009	-0.054971	0.033387	0.95016	0.997203
GO:0043588_skin_development	306	-0.12446	0.075405	0.95058	0.997203
GO:0016999_antibiotic_metabolic_process	109	-0.18527	0.11115	0.95222	0.997203
GO:0007187_G_proteincoupled_receptor_signaling_pathway_coupled_to_cyclic_nucleotide_second_messenger	219	-0.11843	0.070887	0.95261	0.997203
GO:0060485_mesenchyme_development	192	-0.12427	0.074325	0.95273	0.997203
GO:0010506_regulation_of_autophagy	232	-0.11625	0.069212	0.95348	0.997203
GO:0042127_regulation_of_cell_proliferation	1172	-0.054895	0.032634	0.95373	0.997203
GO:0043406_positive_regulation_of_MAP_kinase_activity	189	-0.13131	0.077607	0.95467	0.997203
GO:0045017_glycerolipid_biosynthetic_process	222	-0.12472	0.072905	0.95643	0.997203
GO:0044445_cytosolic_part	217	-0.13348	0.078007	0.95647	0.997203
GO:0000187_activation_of_MAPK_activity	117	-0.16612	0.096438	0.95751	0.997203
GO:0007266_Rho_protein_signal_transduction	114	-0.17021	0.098773	0.95758	0.997203
GO:0004930_G_proteincoupled_receptor_activity	335	-0.1005	0.058308	0.95761	0.997203
GO:0072001_renal_system_development	143	-0.14847	0.085734	0.95834	0.997203
GO:0043491_protein_kinase_B_signaling	187	-0.1355	0.077663	0.95948	0.997203
GO:0016042_lipid_catabolic_process	210	-0.13109	0.074984	0.95978	0.997203
GO:0000165_MAPK_cascade	750	-0.06961	0.039779	0.95993	0.997203
GO:0005681_spliceosomal_complex	157	-0.17253	0.097899	0.96099	0.997203
GO:0071902_positive_regulation_of_protein_serinethreonine_kinase_activity	232	-0.12397	0.070262	0.96116	0.997203
GO:0044248_cellular_catabolic_process	1833	-0.046803	0.026523	0.96118	0.997203
GO:0090316_positive_regulation_of_intracellular_protein_transport	124	-0.1726	0.09756	0.96156	0.997203
GO:0009755_hormonemediated_signaling_pathway	148	-0.1457	0.082166	0.9619	0.997203
GO:0097435_supramolecular_fiber_organization	538	-0.081899	0.046114	0.96213	0.997203
GO:0051338_regulation_of_transferase_activity	735	-0.072544	0.040369	0.96383	0.997203
GO:0070268_cornification	110	-0.21596	0.11967	0.96443	0.997203
GO:0043410_positive_regulation_of_MAPK_cascade	452	-0.095061	0.052495	0.96491	0.997203
GO:0045333_cellular_respiration	110	-0.18226	0.1006	0.96498	0.997203
GO:0017048_Rho_GTPase_binding	128	-0.17356	0.095717	0.9651	0.997203
GO:0048729_tissue_morphogenesis	343	-0.1035	0.057022	0.96524	0.997203
GO:1902531_regulation_of_intracellular_signal_transduction	1537	-0.051535	0.028381	0.9653	0.997203
GO:0044432_endoplasmic_reticulum_part	1020	-0.062253	0.034253	0.96542	0.997203
GO:0023014_signal_transduction_by_protein_phosphorylation	764	-0.071506	0.039292	0.96561	0.997203
GO:0045859_regulation_of_protein_kinase_activity	596	-0.082211	0.044967	0.96624	0.997203
GO:0061919_process_utilizing_autophagic_mechanism	366	-0.099715	0.054463	0.96644	0.997203
GO:0140013_meiotic_nuclear_division	112	-0.20337	0.11089	0.96667	0.997203
GO:1904950_negative_regulation_of_establishment_of_protein_localization	133	-0.18717	0.10168	0.96717	0.997203
GO:0000003_reproduction	611	-0.081213	0.043935	0.96773	0.997203
GO:0009267_cellular_response_to_starvation	108	-0.18972	0.10249	0.96792	0.997203
GO:0034330_cell_junction_organization	230	-0.13009	0.070192	0.96808	0.997203
GO:0046474_glycerophospholipid_biosynthetic_process	197	-0.14133	0.076098	0.96835	0.997203
GO:0006091_generation_of_precursor_metabolites_and_energy	298	-0.11971	0.063652	0.96999	0.997203
GO:0050790_regulation_of_catalytic_activity	1533	-0.05421	0.028786	0.97016	0.997203
GO:0046486_glycerolipid_metabolic_process	344	-0.10806	0.057359	0.97021	0.997203
GO:0006914_autophagy	359	-0.10369	0.054747	0.97089	0.997203
GO:0033673_negative_regulation_of_kinase_activity	172	-0.15464	0.081605	0.97095	0.997203
GO:0071496_cellular_response_to_external_stimulus	203	-0.1453	0.076132	0.97184	0.997203
GO:1903046_meiotic_cell_cycle_process	124	-0.20237	0.10574	0.97218	0.997203
GO:0006650_glycerophospholipid_metabolic_process	281	-0.1229	0.063843	0.97289	0.997203
GO:0007010_cytoskeleton_organization	1065	-0.064556	0.033512	0.97297	0.997203
GO:0060548_negative_regulation_of_cell_death	689	-0.080659	0.041647	0.97361	0.997203
GO:0051345_positive_regulation_of_hydrolase_activity	466	-0.099926	0.051581	0.97364	0.997203
GO:0051897_positive_regulation_of_protein_kinase_B_signaling	151	-0.17029	0.087841	0.97372	0.997203
GO:0032147_activation_of_protein_kinase_activity	244	-0.13482	0.069448	0.97389	0.997203
GO:0043062_extracellular_structure_organization	315	-0.11885	0.061148	0.97403	0.997203
GO:0098772_molecular_function_regulator	1469	-0.057061	0.029127	0.97494	0.997203
GO:0001655_urogenital_system_development	152	-0.16554	0.084085	0.9755	0.997203
GO:0051224_negative_regulation_of_protein_transport	136	-0.19633	0.099283	0.976	0.997203
GO:0009991_response_to_extracellular_stimulus	232	-0.14141	0.070895	0.97696	0.997203
GO:0033365_protein_localization_to_organelle	770	-0.080833	0.040495	0.97704	0.997203
GO:0044437_vacuolar_part	463	-0.099538	0.049516	0.97779	0.997203
GO:0005764_lysosome	537	-0.093595	0.046386	0.97819	0.997203
GO:0051056_regulation_of_small_GTPase_mediated_signal_transduction	226	-0.14702	0.072168	0.97918	0.997203
GO:0031929_TOR_signaling	102	-0.21407	0.10498	0.97928	0.997203
GO:0031667_response_to_nutrient_levels	221	-0.14857	0.072664	0.97955	0.997203
GO:0005773_vacuole	600	-0.090005	0.043784	0.98009	0.997203
GO:0000323_lytic_vacuole	538	-0.096195	0.046352	0.98102	0.997203
GO:0043408_regulation_of_MAPK_cascade	627	-0.090841	0.043717	0.98114	0.997203
GO:0008544_epidermis_development	343	-0.14086	0.067626	0.98137	0.997203
GO:0051054_positive_regulation_of_DNA_metabolic_process	177	-0.17979	0.086131	0.98157	0.997203
GO:0022414_reproductive_process	622	-0.090719	0.043395	0.98171	0.997203
GO:0031668_cellular_response_to_extracellular_stimulus	160	-0.17973	0.085444	0.98228	0.997203
GO:0008654_phospholipid_biosynthetic_process	220	-0.15326	0.072238	0.98306	0.997203
GO:0062023_collagencontaining_extracellular_matrix	277	-0.14158	0.066254	0.9837	0.997203
GO:0043085_positive_regulation_of_catalytic_activity	930	-0.078195	0.036408	0.98413	0.997203
GO:0006469_negative_regulation_of_protein_kinase_activity	164	-0.17854	0.082805	0.98446	0.997203
GO:0016072_rRNA_metabolic_process	202	-0.17682	0.081371	0.98511	0.997203
GO:0031012_extracellular_matrix	388	-0.12272	0.055637	0.9863	0.997203
GO:0005198_structural_molecule_activity	543	-0.11068	0.049604	0.98717	0.997203
GO:0031669_cellular_response_to_nutrient_levels	151	-0.1969	0.087664	0.98765	0.997203
GO:0016616_oxidoreductase_activity_acting_on_the_CHOH_group_of_donors_NAD_or_NADP_as_acceptor	110	-0.2249	0.099938	0.98779	0.997203
GO:0006954_inflammatory_response	508	-0.11599	0.051485	0.98787	0.997203
GO:0007265_Ras_protein_signal_transduction	294	-0.14221	0.06272	0.98831	0.997203
GO:0008528_G_proteincoupled_peptide_receptor_activity	119	-0.2299	0.10084	0.98869	0.997203
GO:0055114_oxidationreduction_process	418	-0.1211	0.052831	0.98905	0.997203
GO:0033157_regulation_of_intracellular_protein_transport	175	-0.18377	0.079724	0.98942	0.997203
GO:0007186_G_proteincoupled_receptor_signaling_pathway	993	-0.08661	0.036774	0.99074	0.997203
GO:0001653_peptide_receptor_activity	124	-0.23158	0.098166	0.99084	0.997203
GO:0007264_small_GTPase_mediated_signal_transduction	404	-0.12957	0.054489	0.99129	0.997203
GO:0042582_azurophil_granule	154	-0.20134	0.083202	0.99223	0.997203
GO:1902533_positive_regulation_of_intracellular_signal_transduction	888	-0.089283	0.036823	0.99234	0.997203
GO:0005766_primary_lysosome	153	-0.20351	0.083221	0.99276	0.997203
GO:0015980_energy_derivation_by_oxidation_of_organic_compounds	167	-0.20436	0.083317	0.99291	0.997203
GO:0005788_endoplasmic_reticulum_lumen	272	-0.15631	0.063505	0.99308	0.997203
GO:0016614_oxidoreductase_activity_acting_on_CHOH_group_of_donors	117	-0.23843	0.096522	0.99325	0.997203
GO:0034332_adherens_junction_organization	117	-0.27023	0.10173	0.99605	0.998566
GO:0071900_regulation_of_protein_serinethreonine_kinase_activity	381	-0.14864	0.055196	0.99646	0.998566
GO:0005201_extracellular_matrix_structural_constituent	142	-0.25936	0.095102	0.9968	0.998566
GO:0043405_regulation_of_MAP_kinase_activity	256	-0.17979	0.065757	0.99687	0.998566
GO:0022411_cellular_component_disassembly	445	-0.15912	0.052838	0.9987	0.999466
GO:0032984_proteincontaining_complex_disassembly	270	-0.20622	0.067319	0.9989	0.999466
GO:0043624_cellular_protein_complex_disassembly	173	-0.27278	0.082926	0.9995	0.9995

## Sheet: Table S2B
SET	NGENES	BETA	SE	P	FDR
GO:0005216_ion_channel_activity	389	0.19971	0.04999	3.2431e-05	0.0225257
GO:0015267_channel_activity	416	0.19151	0.04867	4.1697e-05	0.0225257
GO:0022838_substratespecific_channel_activity	400	0.19265	0.049538	5.0423e-05	0.0225257
GO:0022803_passive_transmembrane_transporter_activity	417	0.18747	0.048625	5.7878e-05	0.0225257
GO:0022839_ion_gated_channel_activity	283	0.2247	0.058644	6.3776e-05	0.0225257
GO:0022836_gated_channel_activity	289	0.2141	0.057331	9.4239e-05	0.024804
GO:0022843_voltagegated_cation_channel_activity	125	0.31869	0.085585	9.8317e-05	0.024804
GO:0005261_cation_channel_activity	290	0.21374	0.05843	0.00012722	0.0280838
GO:0098797_plasma_membrane_protein_complex	480	0.15191	0.043318	0.00022696	0.0445346
GO:0034702_ion_channel_complex	239	0.22632	0.065462	0.0002731	0.0451743
GO:1902495_transmembrane_transporter_complex	259	0.21211	0.061492	0.00028138	0.0451743
GO:0046873_metal_ion_transmembrane_transporter_activity	393	0.1674	0.049431	0.00035424	0.0521323
GO:0042391_regulation_of_membrane_potential	303	0.19378	0.05829	0.00044349	0.0602464
GO:0005244_voltagegated_ion_channel_activity	143	0.25618	0.078588	0.00055815	0.0657129
GO:0022832_voltagegated_channel_activity	143	0.25618	0.078588	0.00055815	0.0657129
GO:0097529_myeloid_leukocyte_migration	160	0.2531	0.079002	0.00067884	0.0715936
GO:0034703_cation_channel_complex	200	0.22433	0.070115	0.00068918	0.0715936
GO:1990351_transporter_complex	267	0.18761	0.060055	0.00089285	0.0875985
GO:0045597_positive_regulation_of_cell_differentiation	647	0.11087	0.03776	0.0016632	0.147752
GO:0048534_hematopoietic_or_lymphoid_organ_development	532	0.1208	0.041171	0.0016733	0.147752
GO:0002520_immune_system_development	565	0.11622	0.040011	0.0018399	0.154727
GO:0015085_calcium_ion_transmembrane_transporter_activity	119	0.25303	0.087818	0.0019814	0.159052
GO:0051427_hormone_receptor_binding	138	0.23236	0.081088	0.0020829	0.15993
GO:0030336_negative_regulation_of_cell_migration	258	0.16816	0.05922	0.0022598	0.166284
GO:0050877_nervous_system_process	604	0.11347	0.040234	0.0024005	0.169571
GO:0030072_peptide_hormone_secretion	156	0.2136	0.07638	0.0025841	0.175187
GO:0048660_regulation_of_smooth_muscle_cell_proliferation	106	0.25519	0.091676	0.0026892	0.175187
GO:0022834_ligandgated_channel_activity	137	0.24947	0.089959	0.0027776	0.175187
GO:0035257_nuclear_hormone_receptor_binding	112	0.25097	0.091097	0.0029365	0.175352
GO:0022890_inorganic_cation_transmembrane_transporter_activity	512	0.11985	0.043576	0.0029788	0.175352
GO:0071805_potassium_ion_transmembrane_transport	178	0.1856	0.06957	0.0038195	0.208481
GO:0045444_fat_cell_differentiation	129	0.2023	0.076027	0.0038988	0.208481
GO:0015672_monovalent_inorganic_cation_transport	330	0.13899	0.052537	0.0040796	0.208481
GO:0015276_ligandgated_ion_channel_activity	136	0.23911	0.090391	0.0040825	0.208481
GO:0030097_hemopoiesis	522	0.1108	0.041989	0.0041634	0.208481
GO:0051147_regulation_of_muscle_cell_differentiation	126	0.23895	0.090795	0.0042499	0.208481
GO:0098794_postsynapse	233	0.17057	0.065291	0.0044974	0.210244
GO:0050796_regulation_of_insulin_secretion	110	0.23031	0.089119	0.0048813	0.210244
GO:0090276_regulation_of_peptide_hormone_secretion	134	0.21239	0.082612	0.0050742	0.210244
GO:0022008_neurogenesis	929	0.082633	0.032155	0.0050897	0.210244
GO:0030073_insulin_secretion	125	0.21471	0.083621	0.0051225	0.210244
GO:0040013_negative_regulation_of_locomotion	247	0.15269	0.059507	0.0051463	0.210244
GO:0055085_transmembrane_transport	971	0.080822	0.031539	0.0051971	0.210244
GO:0030182_neuron_differentiation	795	0.090083	0.035217	0.005267	0.210244
GO:0030595_leukocyte_chemotaxis	181	0.18625	0.072981	0.0053573	0.210244
GO:0006813_potassium_ion_transport	187	0.17218	0.067923	0.0056266	0.21177
GO:0006935_chemotaxis	473	0.11709	0.046203	0.005636	0.21177
GO:2000146_negative_regulation_of_cell_motility	212	0.16008	0.063502	0.0058554	0.21543
GO:0005262_calcium_channel_activity	106	0.2362	0.094057	0.0060175	0.216876
GO:0023061_signal_release	274	0.14089	0.056549	0.0063632	0.218617
GO:0042330_taxis	468	0.11521	0.046272	0.0063941	0.218617
GO:0006720_isoprenoid_metabolic_process	102	0.22254	0.089468	0.0064372	0.218617
GO:0050769_positive_regulation_of_neurogenesis	245	0.15417	0.062754	0.0070141	0.231254
GO:0001508_action_potential	106	0.23344	0.095134	0.0070712	0.231254
GO:0007399_nervous_system_development	1388	0.066025	0.027014	0.0072634	0.233221
GO:0008324_cation_transmembrane_transporter_activity	560	0.10074	0.04154	0.0076549	0.241403
GO:0045595_regulation_of_cell_differentiation	1221	0.066895	0.027798	0.0080563	0.245738
GO:0006357_regulation_of_transcription_by_RNA_polymerase_II	1551	0.058887	0.024653	0.0084589	0.245738
GO:0071804_cellular_potassium_ion_transport	170	0.17001	0.071345	0.0085916	0.245738
GO:0001077_proximal_promoter_DNAbinding_transcription_activator_activity_RNA_polymerase_IIspecific	205	0.15701	0.065939	0.0086317	0.245738
GO:0015079_potassium_ion_transmembrane_transporter_activity	149	0.17977	0.075504	0.0086367	0.245738
GO:0048699_generation_of_neurons	881	0.078421	0.033093	0.0089033	0.245738
GO:0015077_monovalent_inorganic_cation_transmembrane_transporter_activity	330	0.12567	0.053053	0.0089263	0.245738
GO:0005267_potassium_channel_activity	113	0.20733	0.08761	0.008981	0.245738
GO:0034220_ion_transmembrane_transport	772	0.082864	0.035054	0.0090447	0.245738
GO:0009914_hormone_transport	192	0.16141	0.068485	0.0092187	0.24667
GO:0051254_positive_regulation_of_RNA_metabolic_process	1268	0.063407	0.027182	0.0098354	0.257753
GO:0046879_hormone_secretion	188	0.16036	0.068845	0.0099248	0.257753
GO:0051962_positive_regulation_of_nervous_system_development	273	0.1379	0.059751	0.010504	0.268842
GO:0051271_negative_regulation_of_cellular_component_movement	238	0.13798	0.06074	0.011558	0.286803
GO:0019897_extrinsic_component_of_plasma_membrane	136	0.1819	0.080099	0.01158	0.286803
GO:0060326_cell_chemotaxis	255	0.14055	0.061993	0.011693	0.286803
GO:0045666_positive_regulation_of_neuron_differentiation	194	0.16058	0.071208	0.012066	0.289791
GO:0009636_response_to_toxic_substance	181	0.16275	0.072247	0.012143	0.289791
GO:0045893_positive_regulation_of_transcription_DNAtemplated	1194	0.062311	0.027981	0.01298	0.305636
GO:0006366_transcription_by_RNA_polymerase_II	1710	0.051972	0.023539	0.013628	0.315734
GO:0015081_sodium_ion_transmembrane_transporter_activity	137	0.1867	0.084741	0.013796	0.315734
GO:1903508_positive_regulation_of_nucleic_acidtemplated_transcription	1196	0.061394	0.027959	0.014053	0.315734
GO:0035637_multicellular_organismal_signaling	138	0.17944	0.08179	0.014124	0.315734
GO:0030001_metal_ion_transport	614	0.084866	0.038902	0.014575	0.321499
GO:1902680_positive_regulation_of_RNA_biosynthetic_process	1197	0.060793	0.027926	0.014746	0.321499
GO:0001936_regulation_of_endothelial_cell_proliferation	148	0.18527	0.0869	0.016509	0.355547
GO:0015318_inorganic_molecular_entity_transmembrane_transporter_activity	753	0.076525	0.036114	0.01705	0.358643
GO:0030334_regulation_of_cell_migration	735	0.075928	0.035839	0.017067	0.358643
GO:0008134_transcription_factor_binding	542	0.087921	0.04159	0.017262	0.358643
GO:0098660_inorganic_ion_transmembrane_transport	518	0.089946	0.043	0.018234	0.374433
GO:0006928_movement_of_cell_or_subcellular_component	1560	0.051538	0.024776	0.01876	0.37666
GO:0070588_calcium_ion_transmembrane_transport	202	0.13988	0.067249	0.018769	0.37666
GO:0097530_granulocyte_migration	106	0.21136	0.10238	0.01949	0.386538
GO:0033002_muscle_cell_proliferation	145	0.16795	0.081527	0.019699	0.386538
GO:0050900_leukocyte_migration	404	0.10456	0.051064	0.020297	0.393896
GO:0010817_regulation_of_hormone_levels	332	0.10493	0.051881	0.021567	0.40994
GO:0045664_regulation_of_neuron_differentiation	356	0.10566	0.052253	0.021588	0.40994
GO:0030099_myeloid_cell_differentiation	277	0.11387	0.056624	0.022171	0.412217
GO:0045935_positive_regulation_of_nucleobasecontaining_compound_metabolic_process	1421	0.051706	0.025754	0.02234	0.412217
GO:0002685_regulation_of_leukocyte_migration	136	0.15767	0.078772	0.022667	0.412217
GO:1903706_regulation_of_hemopoiesis	302	0.11432	0.057122	0.022682	0.412217
GO:0016569_covalent_chromatin_modification	344	0.10756	0.053837	0.022875	0.412217
GO:0051960_regulation_of_nervous_system_development	493	0.086599	0.043567	0.023425	0.416317
GO:0046883_regulation_of_hormone_secretion	167	0.1457	0.073398	0.023574	0.416317
GO:0040011_locomotion	1336	0.052292	0.026863	0.025792	0.450977
GO:0006816_calcium_ion_transport	286	0.10968	0.056711	0.026558	0.459818
GO:0098662_inorganic_cation_transmembrane_transport	491	0.083842	0.043547	0.027098	0.464612
GO:0030554_adenyl_nucleotide_binding	290	0.10747	0.056365	0.028281	0.480233
GO:0010628_positive_regulation_of_gene_expression	1522	0.04682	0.024613	0.028571	0.480537
GO:0010720_positive_regulation_of_cell_development	295	0.1073	0.056686	0.029189	0.4863
GO:0050793_regulation_of_developmental_process	1676	0.044967	0.023923	0.030081	0.496477
GO:0016874_ligase_activity	135	0.15726	0.084035	0.030651	0.496507
GO:0071621_granulocyte_chemotaxis	100	0.19402	0.10418	0.031286	0.496507
GO:0042127_regulation_of_cell_proliferation	1172	0.054133	0.029109	0.031472	0.496507
GO:0050767_regulation_of_neurogenesis	446	0.084515	0.045636	0.032022	0.496507
GO:0051240_positive_regulation_of_multicellular_organismal_process	1254	0.051395	0.027782	0.032164	0.496507
GO:0006325_chromatin_organization	583	0.080198	0.043365	0.032207	0.496507
GO:0006814_sodium_ion_transport	127	0.16264	0.088007	0.032303	0.496507
GO:0001654_eye_development	149	0.14507	0.078515	0.032332	0.496507
GO:0050839_cell_adhesion_molecule_binding	457	0.082536	0.044801	0.032722	0.498164
GO:0035195_gene_silencing_by_miRNA	316	0.11718	0.064041	0.033651	0.503607
GO:0034612_response_to_tumor_necrosis_factor	199	0.12421	0.067959	0.033797	0.503607
GO:0045944_positive_regulation_of_transcription_by_RNA_polymerase_II	913	0.058365	0.031964	0.033935	0.503607
GO:2000026_regulation_of_multicellular_organismal_development	1410	0.047563	0.026539	0.036555	0.533668
GO:0016477_cell_migration	1225	0.050941	0.028426	0.036565	0.533668
GO:0051091_positive_regulation_of_DNAbinding_transcription_factor_activity	222	0.1177	0.06594	0.037135	0.537544
GO:0009890_negative_regulation_of_biosynthetic_process	1171	0.050883	0.028609	0.037658	0.540683
GO:0002791_regulation_of_peptide_secretion	321	0.094031	0.053218	0.038627	0.541731
GO:0050708_regulation_of_protein_secretion	308	0.095565	0.0541	0.038665	0.541731
GO:0045834_positive_regulation_of_lipid_metabolic_process	109	0.1617	0.091616	0.038787	0.541731
GO:0010558_negative_regulation_of_macromolecule_biosynthetic_process	1123	0.051184	0.029033	0.038958	0.541731
GO:0051094_positive_regulation_of_developmental_process	933	0.056441	0.032116	0.039426	0.542532
GO:0032388_positive_regulation_of_intracellular_transport	163	0.14059	0.080105	0.03963	0.542532
GO:0050808_synapse_organization	199	0.12957	0.074023	0.040034	0.543375
GO:0044456_synapse_part	385	0.087376	0.05001	0.040307	0.543375
GO:0098796_membrane_protein_complex	985	0.053554	0.030901	0.041543	0.549005
GO:0051223_regulation_of_protein_transport	493	0.076009	0.043915	0.041748	0.549005
GO:0045296_cadherin_binding	321	0.091753	0.053085	0.041963	0.549005
GO:0016570_histone_modification	334	0.094861	0.05489	0.041983	0.549005
GO:0090316_positive_regulation_of_intracellular_protein_transport	124	0.15847	0.091872	0.042279	0.549005
GO:0007267_cellcell_signaling	1157	0.049247	0.028771	0.043481	0.559009
GO:0010629_negative_regulation_of_gene_expression	1654	0.042746	0.025024	0.043809	0.559009
GO:0040029_regulation_of_gene_expression_epigenetic	259	0.10569	0.061947	0.043999	0.559009
GO:0031327_negative_regulation_of_cellular_biosynthetic_process	1155	0.048692	0.028759	0.045221	0.563164
GO:2000113_negative_regulation_of_cellular_macromolecule_biosynthetic_process	1099	0.049493	0.029261	0.045382	0.563164
GO:0034504_protein_localization_to_nucleus	207	0.11088	0.065644	0.045602	0.563164
GO:0000302_response_to_reactive_oxygen_species	123	0.13799	0.081742	0.045702	0.563164
GO:0150063_visual_system_development	150	0.13075	0.077985	0.046819	0.563164
GO:0071356_cellular_response_to_tumor_necrosis_factor	189	0.11893	0.070944	0.04683	0.563164
GO:0005215_transporter_activity	1077	0.050872	0.030351	0.046864	0.563164
GO:0017076_purine_nucleotide_binding	463	0.075491	0.045149	0.047264	0.563164
GO:0003677_DNA_binding	1359	0.044816	0.026836	0.047464	0.563164
GO:0043565_sequencespecific_DNA_binding	850	0.054099	0.032441	0.0477	0.563164
GO:0043010_cameratype_eye_development	112	0.14726	0.088464	0.047996	0.563164
GO:0016482_cytosolic_transport	143	0.13721	0.083084	0.049324	0.563164
GO:0040012_regulation_of_locomotion	741	0.058392	0.035372	0.049394	0.563164
GO:2000145_regulation_of_cell_motility	690	0.059988	0.036447	0.049896	0.563164
GO:0090087_regulation_of_peptide_transport	505	0.071578	0.043489	0.049897	0.563164
GO:0048880_sensory_system_development	155	0.12569	0.076374	0.049916	0.563164
GO:0042692_muscle_cell_differentiation	222	0.10502	0.063854	0.050024	0.563164
GO:0051270_regulation_of_cellular_component_movement	751	0.057515	0.034999	0.050163	0.563164
GO:0051276_chromosome_organization	936	0.053776	0.032767	0.050385	0.563164
GO:0014069_postsynaptic_density	126	0.1483	0.091113	0.051806	0.565383
GO:0003008_system_process	1181	0.046919	0.028858	0.051994	0.565383
GO:0099572_postsynaptic_specialization	130	0.14281	0.087895	0.052112	0.565383
GO:0070201_regulation_of_establishment_of_protein_localization	525	0.068846	0.042378	0.052134	0.565383
GO:0044057_regulation_of_system_process	375	0.082444	0.050841	0.05245	0.565383
GO:1901136_carbohydrate_derivative_catabolic_process	152	0.13414	0.082897	0.052825	0.565383
GO:0003690_doublestranded_DNA_binding	738	0.055774	0.034529	0.053131	0.565383
GO:0031175_neuron_projection_development	600	0.066073	0.040971	0.05341	0.565383
GO:0009306_protein_secretion	374	0.079339	0.049283	0.053718	0.565383
GO:0006811_ion_transport	1215	0.045343	0.028176	0.053785	0.565383
GO:0072001_renal_system_development	143	0.12718	0.079179	0.054115	0.565486
GO:0005524_ATP_binding	247	0.099185	0.061975	0.054758	0.568249
GO:0010975_regulation_of_neuron_projection_development	293	0.095251	0.059605	0.055023	0.568249
GO:0010595_positive_regulation_of_endothelial_cell_migration	115	0.15044	0.094525	0.055749	0.5724
GO:0001935_endothelial_cell_proliferation	112	0.14874	0.094165	0.057109	0.577412
GO:0030594_neurotransmitter_receptor_activity	103	0.15874	0.10055	0.057205	0.577412
GO:0048666_neuron_development	656	0.061352	0.038901	0.057388	0.577412
GO:0045934_negative_regulation_of_nucleobasecontaining_compound_metabolic_process	1114	0.045675	0.028986	0.057545	0.577412
GO:0005887_integral_component_of_plasma_membrane	1388	0.041959	0.02669	0.057969	0.577867
GO:0019867_outer_membrane	139	0.12751	0.081329	0.058465	0.577867
GO:0015075_ion_transmembrane_transporter_activity	790	0.055038	0.035125	0.058572	0.577867
GO:0003713_transcription_coactivator_activity	265	0.092773	0.059636	0.059901	0.587695
GO:0060070_canonical_Wnt_signaling_pathway	226	0.098327	0.063612	0.061088	0.595142
GO:0008284_positive_regulation_of_cell_proliferation	672	0.058097	0.037634	0.061334	0.595142
GO:0006629_lipid_metabolic_process	1099	0.043498	0.028312	0.062229	0.598261
GO:0061337_cardiac_conduction	103	0.14086	0.092039	0.062962	0.598261
GO:0031968_organelle_outer_membrane	138	0.12481	0.081565	0.062986	0.598261
GO:0032993_proteinDNA_complex	132	0.13063	0.085428	0.063129	0.598261
GO:0042742_defense_response_to_bacterium	224	0.11583	0.075938	0.063599	0.598261
GO:0045637_regulation_of_myeloid_cell_differentiation	185	0.10982	0.072034	0.063688	0.598261
GO:0007030_Golgi_organization	133	0.12341	0.081245	0.064387	0.601466
GO:0006606_protein_import_into_nucleus	119	0.1262	0.083317	0.064928	0.601466
GO:0030168_platelet_activation	124	0.13164	0.086963	0.065051	0.601466
GO:0005741_mitochondrial_outer_membrane	126	0.1293	0.085684	0.065654	0.603304
GO:0032559_adenyl_ribonucleotide_binding	279	0.086555	0.057442	0.065933	0.603304
GO:0002790_peptide_secretion	397	0.072384	0.048164	0.066442	0.603619
GO:0035639_purine_ribonucleoside_triphosphate_binding	399	0.073232	0.048781	0.066651	0.603619
GO:0043484_regulation_of_RNA_splicing	118	0.14318	0.095919	0.06776	0.607728
GO:0098984_neuron_to_neuron_synapse	131	0.13473	0.09027	0.067793	0.607728
GO:0098655_cation_transmembrane_transport	537	0.0618	0.041629	0.06884	0.612015
GO:0043168_anion_binding	1088	0.044579	0.03011	0.06937	0.612015
GO:0050890_cognition	134	0.12336	0.083348	0.069428	0.612015
GO:0051050_positive_regulation_of_transport	694	0.054343	0.036864	0.070226	0.612015
GO:0001655_urogenital_system_development	152	0.11094	0.075317	0.07039	0.612015
GO:0032279_asymmetric_synapse	130	0.13232	0.090556	0.071983	0.612015
GO:0016021_integral_component_of_membrane	1930	0.033614	0.023061	0.07248	0.612015
GO:0051222_positive_regulation_of_protein_transport	292	0.083301	0.057334	0.073128	0.612015
GO:0016458_gene_silencing	197	0.10653	0.073331	0.073147	0.612015
GO:0010557_positive_regulation_of_macromolecule_biosynthetic_process	1391	0.037531	0.025887	0.073563	0.612015
GO:0044325_ion_channel_binding	102	0.13756	0.094883	0.073566	0.612015
GO:0060284_regulation_of_cell_development	531	0.06033	0.041701	0.073994	0.612015
GO:0051172_negative_regulation_of_nitrogen_compound_metabolic_process	1814	0.033907	0.023472	0.074291	0.612015
GO:0051170_import_into_nucleus	137	0.11609	0.080403	0.074396	0.612015
GO:0070838_divalent_metal_ion_transport	314	0.077939	0.054032	0.074591	0.612015
GO:0072511_divalent_inorganic_cation_transport	314	0.077939	0.054032	0.074591	0.612015
GO:0032555_purine_ribonucleotide_binding	450	0.06576	0.04575	0.075311	0.612015
GO:1903707_negative_regulation_of_hemopoiesis	106	0.13862	0.09689	0.076259	0.612015
GO:0002521_leukocyte_differentiation	317	0.076488	0.053501	0.076414	0.612015
GO:0016441_posttranscriptional_gene_silencing	119	0.13652	0.095503	0.076431	0.612015
GO:0045786_negative_regulation_of_cell_cycle	502	0.062311	0.043662	0.076779	0.612015
GO:0070555_response_to_interleukin1	127	0.13273	0.093062	0.076901	0.612015
GO:0022857_transmembrane_transporter_activity	912	0.046927	0.032935	0.07711	0.612015
GO:0004197_cysteinetype_endopeptidase_activity	113	0.13864	0.097615	0.07777	0.612015
GO:0019730_antimicrobial_humoral_response	113	0.15091	0.1065	0.078253	0.612015
GO:0000287_magnesium_ion_binding	128	0.1209	0.085325	0.078262	0.612015
GO:0008285_negative_regulation_of_cell_proliferation	516	0.060719	0.042866	0.078319	0.612015
GO:0071375_cellular_response_to_peptide_hormone_stimulus	210	0.088103	0.062623	0.079735	0.612015
GO:0009611_response_to_wounding	443	0.06249	0.04444	0.07984	0.612015
GO:1903507_negative_regulation_of_nucleic_acidtemplated_transcription	941	0.044374	0.031561	0.079872	0.612015
GO:1902679_negative_regulation_of_RNA_biosynthetic_process	942	0.04423	0.031557	0.080525	0.612015
GO:0000785_chromatin	446	0.068059	0.048566	0.080558	0.612015
GO:0006367_transcription_initiation_from_RNA_polymerase_II_promoter	175	0.10155	0.072728	0.081327	0.612015
GO:0050920_regulation_of_chemotaxis	167	0.10047	0.071964	0.081353	0.612015
GO:0140030_modificationdependent_protein_binding	128	0.12118	0.086859	0.081492	0.612015
GO:0097458_neuron_part	905	0.046476	0.033345	0.081697	0.612015
GO:0010608_posttranscriptional_regulation_of_gene_expression	614	0.05856	0.042034	0.081792	0.612015
GO:0007610_behavior	213	0.094076	0.067564	0.081907	0.612015
GO:0050678_regulation_of_epithelial_cell_proliferation	246	0.087602	0.062927	0.081949	0.612015
GO:0001822_kidney_development	133	0.11437	0.082456	0.082725	0.612015
GO:0000902_cell_morphogenesis	665	0.053763	0.03877	0.08277	0.612015
GO:0048667_cell_morphogenesis_involved_in_neuron_differentiation	360	0.074524	0.053799	0.082995	0.612015
GO:0120035_regulation_of_plasma_membrane_bounded_cell_projection_organization	433	0.066416	0.047986	0.083173	0.612015
GO:0019898_extrinsic_component_of_membrane	241	0.085541	0.06194	0.08364	0.612517
GO:0045892_negative_regulation_of_transcription_DNAtemplated	945	0.043479	0.031527	0.083935	0.612517
GO:0044255_cellular_lipid_metabolic_process	882	0.043483	0.031666	0.084853	0.616668
GO:0001906_cell_killing	122	0.1185	0.086571	0.085534	0.618781
GO:0045202_synapse	516	0.059198	0.04341	0.086336	0.618781
GO:0035194_posttranscriptional_gene_silencing_by_RNA	118	0.13082	0.095975	0.086441	0.618781
GO:0061448_connective_tissue_development	123	0.11894	0.087475	0.08697	0.618781
GO:0051253_negative_regulation_of_RNA_metabolic_process	1012	0.04128	0.030397	0.087229	0.618781
GO:0003682_chromatin_binding	365	0.066356	0.048953	0.087636	0.618781
GO:0010976_positive_regulation_of_neuron_projection_development	159	0.11122	0.08207	0.087691	0.618781
GO:0019216_regulation_of_lipid_metabolic_process	309	0.069862	0.051697	0.08829	0.618781
GO:0031344_regulation_of_cell_projection_organization	429	0.064971	0.048092	0.088356	0.618781
GO:0043065_positive_regulation_of_apoptotic_process	458	0.060919	0.045273	0.089224	0.618781
GO:0071229_cellular_response_to_acid_chemical	115	0.11454	0.085202	0.089428	0.618781
GO:0032553_ribonucleotide_binding	461	0.060312	0.044874	0.089474	0.618781
GO:0045930_negative_regulation_of_mitotic_cell_cycle	241	0.082822	0.061807	0.090126	0.618781
GO:0006766_vitamin_metabolic_process	116	0.12217	0.091236	0.090288	0.618781
GO:0015103_inorganic_anion_transmembrane_transporter_activity	139	0.1141	0.085435	0.090859	0.618781
GO:0032147_activation_of_protein_kinase_activity	244	0.084159	0.063271	0.091743	0.618781
GO:0031226_intrinsic_component_of_plasma_membrane	1437	0.034951	0.026281	0.09178	0.618781
GO:0010942_positive_regulation_of_cell_death	483	0.05772	0.043416	0.091853	0.618781
GO:0097367_carbohydrate_derivative_binding	668	0.049821	0.037511	0.092063	0.618781
GO:0050851_antigen_receptormediated_signaling_pathway	222	0.10012	0.075425	0.092198	0.618781
GO:0051251_positive_regulation_of_lymphocyte_activation	251	0.087521	0.066144	0.092891	0.618781
GO:0042393_histone_binding	172	0.099788	0.07554	0.093255	0.618781
GO:1904951_positive_regulation_of_establishment_of_protein_localization	326	0.071143	0.053889	0.093393	0.618781
GO:0048812_neuron_projection_morphogenesis	416	0.064695	0.049041	0.093553	0.618781
GO:0048858_cell_projection_morphogenesis	429	0.063201	0.048082	0.094352	0.62112
GO:0008234_cysteinetype_peptidase_activity	177	0.10024	0.076348	0.09461	0.62112
GO:0016829_lyase_activity	141	0.10407	0.079618	0.095594	0.625256
GO:0030522_intracellular_receptor_signaling_pathway	194	0.088942	0.06834	0.096555	0.626619
GO:0051169_nuclear_transport	300	0.072652	0.055859	0.096697	0.626619
GO:0050871_positive_regulation_of_B_cell_activation	102	0.15977	0.12294	0.096867	0.626619
GO:0002429_immune_responseactivating_cell_surface_receptor_signaling_pathway	375	0.071262	0.054979	0.097461	0.627868
GO:0006812_cation_transport	783	0.044554	0.034421	0.097771	0.627868
GO:0005125_cytokine_activity	148	0.10959	0.085221	0.099243	0.634178
GO:0003712_transcription_coregulator_activity	465	0.05673	0.044196	0.099647	0.634178
GO:1905114_cell_surface_receptor_signaling_pathway_involved_in_cellcell_signaling	383	0.061339	0.047856	0.099971	0.634178
GO:0051090_regulation_of_DNAbinding_transcription_factor_activity	358	0.065471	0.05113	0.10019	0.634178
GO:0030098_lymphocyte_differentiation	212	0.08519	0.066997	0.10177	0.636189
GO:0046872_metal_ion_binding	734	0.045212	0.035601	0.10205	0.636189
GO:0048870_cell_motility	1177	0.035968	0.028352	0.10229	0.636189
GO:0051674_localization_of_cell	1177	0.035968	0.028352	0.10229	0.636189
GO:0031324_negative_regulation_of_cellular_metabolic_process	1856	0.029416	0.023194	0.10236	0.636189
GO:0000987_proximal_promoter_sequencespecific_DNA_binding	395	0.059343	0.046902	0.1029	0.636189
GO:0005126_cytokine_receptor_binding	228	0.087655	0.069402	0.1033	0.636189
GO:0097485_neuron_projection_guidance	182	0.094553	0.074978	0.10365	0.636189
GO:0030880_RNA_polymerase_complex	102	0.11883	0.094275	0.10375	0.636189
GO:0010634_positive_regulation_of_epithelial_cell_migration	121	0.10982	0.088211	0.10657	0.649335
GO:0007417_central_nervous_system_development	448	0.055391	0.044527	0.10675	0.649335
GO:0043535_regulation_of_blood_vessel_endothelial_cell_migration	134	0.11067	0.089231	0.10744	0.649335
GO:0050680_negative_regulation_of_epithelial_cell_proliferation	104	0.12319	0.099533	0.10793	0.649335
GO:0007411_axon_guidance	181	0.092893	0.075093	0.10804	0.649335
GO:0071347_cellular_response_to_interleukin1	114	0.11961	0.096716	0.1081	0.649335
GO:0043434_response_to_peptide_hormone	230	0.074538	0.060418	0.10866	0.650487
GO:0071772_response_to_BMP	116	0.10235	0.083437	0.10998	0.650699
GO:0071773_cellular_response_to_BMP_stimulus	116	0.10235	0.083437	0.10998	0.650699
GO:0120039_plasma_membrane_bounded_cell_projection_morphogenesis	428	0.058876	0.048208	0.11099	0.650699
GO:1903530_regulation_of_secretion_by_cell	485	0.053017	0.043414	0.11101	0.650699
GO:0071383_cellular_response_to_steroid_hormone_stimulus	133	0.096897	0.079398	0.11116	0.650699
GO:0006694_steroid_biosynthetic_process	158	0.088276	0.072402	0.11138	0.650699
GO:0034614_cellular_response_to_reactive_oxygen_species	106	0.10845	0.08903	0.11159	0.650699
GO:0009891_positive_regulation_of_biosynthetic_process	1478	0.030719	0.025233	0.11173	0.650699
GO:1903708_positive_regulation_of_hemopoiesis	123	0.10402	0.085565	0.11205	0.650699
GO:0030278_regulation_of_ossification	115	0.10628	0.087542	0.11238	0.650699
GO:0032479_regulation_of_type_I_interferon_production	100	0.1125	0.092887	0.11292	0.651689
GO:0004866_endopeptidase_inhibitor_activity	114	0.1105	0.091434	0.11342	0.652442
GO:0043409_negative_regulation_of_MAPK_cascade	137	0.10266	0.085252	0.11426	0.653963
GO:0006913_nucleocytoplasmic_transport	300	0.067155	0.055944	0.115	0.653963
GO:0007568_aging	105	0.10552	0.08817	0.1157	0.653963
GO:0000978_RNA_polymerase_II_proximal_promoter_sequencespecific_DNA_binding	380	0.057315	0.047965	0.11606	0.653963
GO:0043414_macromolecule_methylation	214	0.077492	0.064915	0.11629	0.653963
GO:0032606_type_I_interferon_production	102	0.11024	0.092757	0.11733	0.653963
GO:0051093_negative_regulation_of_developmental_process	669	0.04363	0.036811	0.11797	0.653963
GO:0046467_membrane_lipid_biosynthetic_process	122	0.098295	0.083098	0.11843	0.653963
GO:0005319_lipid_transporter_activity	130	0.10198	0.08628	0.11861	0.653963
GO:0010035_response_to_inorganic_substance	307	0.064628	0.054732	0.11884	0.653963
GO:0015850_organic_hydroxy_compound_transport	192	0.080963	0.068594	0.11894	0.653963
GO:0051099_positive_regulation_of_binding	134	0.092527	0.078616	0.11961	0.653963
GO:0000122_negative_regulation_of_transcription_by_RNA_polymerase_II	600	0.044914	0.038188	0.11978	0.653963
GO:0031047_gene_silencing_by_RNA	129	0.10665	0.090695	0.11983	0.653963
GO:0051924_regulation_of_calcium_ion_transport	162	0.086268	0.073494	0.12024	0.653963
GO:0140101_catalytic_activity_acting_on_a_tRNA	101	0.11507	0.098046	0.12028	0.653963
GO:0017148_negative_regulation_of_translation	164	0.088079	0.075059	0.12031	0.653963
GO:0043068_positive_regulation_of_programmed_cell_death	443	0.053683	0.045755	0.12035	0.653963
GO:0000187_activation_of_MAPK_activity	117	0.10659	0.091161	0.12116	0.654446
GO:0008610_lipid_biosynthetic_process	582	0.04555	0.03896	0.12118	0.654446
GO:1901653_cellular_response_to_peptide	242	0.068357	0.058854	0.12273	0.660796
GO:0005694_chromosome	828	0.038895	0.033724	0.12439	0.667698
GO:1901652_response_to_peptide	274	0.064423	0.055989	0.12494	0.668399
GO:0060828_regulation_of_canonical_Wnt_signaling_pathway	198	0.078526	0.068494	0.1258	0.668399
GO:0071456_cellular_response_to_hypoxia	112	0.095067	0.083062	0.12621	0.668399
GO:0006959_humoral_immune_response	317	0.074723	0.065341	0.1264	0.668399
GO:0010632_regulation_of_epithelial_cell_migration	187	0.081578	0.071492	0.12692	0.668399
GO:0043169_cation_binding	814	0.038514	0.033784	0.12715	0.668399
GO:0071241_cellular_response_to_inorganic_substance	143	0.091743	0.080485	0.12717	0.668399
GO:0006352_DNAtemplated_transcription_initiation	209	0.074432	0.065489	0.12787	0.670084
GO:0006954_inflammatory_response	508	0.050076	0.0444	0.1297	0.677663
GO:0030509_BMP_signaling_pathway	115	0.099872	0.088716	0.13014	0.677956
GO:0001894_tissue_homeostasis	122	0.090192	0.081219	0.1334	0.686749
GO:0007155_cell_adhesion	975	0.03513	0.031661	0.13359	0.686749
GO:0043401_steroid_hormone_mediated_signaling_pathway	106	0.098624	0.088936	0.13373	0.686749
GO:0005739_mitochondrion	1237	0.031674	0.028618	0.1342	0.686749
GO:0000166_nucleotide_binding	591	0.043981	0.039754	0.1343	0.686749
GO:1901265_nucleoside_phosphate_binding	591	0.043981	0.039754	0.1343	0.686749
GO:0051049_regulation_of_transport	1298	0.030008	0.027153	0.13455	0.686749
GO:0002696_positive_regulation_of_leukocyte_activation	222	0.069438	0.063592	0.13744	0.696388
GO:0005102_signaling_receptor_binding	1301	0.030443	0.027883	0.13746	0.696388
GO:0098827_endoplasmic_reticulum_subcompartment	740	0.037971	0.034853	0.13798	0.696388
GO:0036094_small_molecule_binding	842	0.036642	0.033668	0.13823	0.696388
GO:2001234_negative_regulation_of_apoptotic_signaling_pathway	160	0.085017	0.078175	0.13841	0.696388
GO:0043167_ion_binding	1664	0.026492	0.024565	0.14043	0.701935
GO:0016747_transferase_activity_transferring_acyl_groups_other_than_aminoacyl_groups	214	0.071822	0.066728	0.14089	0.701935
GO:0032787_monocarboxylic_acid_metabolic_process	468	0.04615	0.042889	0.14096	0.701935
GO:0031328_positive_regulation_of_cellular_biosynthetic_process	1454	0.027281	0.025397	0.14138	0.701935
GO:0002682_regulation_of_immune_system_process	1278	0.030266	0.028191	0.1415	0.701935
GO:0032940_secretion_by_cell	1176	0.029983	0.02807	0.14273	0.705561
GO:0019752_carboxylic_acid_metabolic_process	816	0.03588	0.033632	0.14303	0.705561
GO:1901981_phosphatidylinositol_phosphate_binding	135	0.090393	0.085164	0.14426	0.709647
GO:0010594_regulation_of_endothelial_cell_migration	196	0.076959	0.072752	0.14507	0.710146
GO:0050679_positive_regulation_of_epithelial_cell_proliferation	144	0.083621	0.079181	0.14547	0.710146
GO:0007606_sensory_perception_of_chemical_stimulus	161	0.086446	0.081967	0.1458	0.710146
GO:0051046_regulation_of_secretion	512	0.04415	0.041892	0.14597	0.710146
GO:0048511_rhythmic_process	153	0.079496	0.075876	0.14739	0.715084
GO:0010243_response_to_organonitrogen_compound	557	0.041661	0.039865	0.148	0.716077
GO:0002449_lymphocyte_mediated_immunity	245	0.076655	0.073782	0.14942	0.720972
GO:0050731_positive_regulation_of_peptidyltyrosine_phosphorylation	138	0.086684	0.083583	0.14985	0.721077
GO:0000976_transcription_regulatory_region_sequencespecific_DNA_binding	628	0.038802	0.037685	0.1516	0.723774
GO:0003924_GTPase_activity	207	0.066814	0.064894	0.15161	0.723774
GO:0043269_regulation_of_ion_transport	399	0.048421	0.047036	0.15164	0.723774
GO:0003729_mRNA_binding	407	0.0547	0.05374	0.15438	0.727127
GO:0098609_cellcell_adhesion	560	0.041202	0.040535	0.15471	0.727127
GO:0043005_neuron_projection	723	0.037603	0.037007	0.1548	0.727127
GO:0046425_regulation_of_JAKSTAT_cascade	101	0.095323	0.093964	0.15518	0.727127
GO:1990837_sequencespecific_doublestranded_DNA_binding	660	0.037255	0.036723	0.15518	0.727127
GO:0003723_RNA_binding	1641	0.025996	0.025633	0.15526	0.727127
GO:0033157_regulation_of_intracellular_protein_transport	175	0.0763	0.075381	0.15573	0.727127
GO:0050730_regulation_of_peptidyltyrosine_phosphorylation	181	0.073069	0.072338	0.15623	0.727127
GO:0050853_B_cell_receptor_signaling_pathway	102	0.12388	0.12274	0.15642	0.727127
GO:0032990_cell_part_morphogenesis	439	0.048108	0.047672	0.15646	0.727127
GO:0042175_nuclear_outer_membraneendoplasmic_reticulum_membrane_network	748	0.03482	0.03459	0.15706	0.728
GO:0060402_calcium_ion_transport_into_cytosol	112	0.089351	0.089157	0.15813	0.730053
GO:0007623_circadian_rhythm	135	0.081262	0.081156	0.15834	0.730053
GO:0001067_regulatory_region_nucleic_acid_binding	745	0.034626	0.034677	0.15902	0.730053
GO:0016746_transferase_activity_transferring_acyl_groups	234	0.063394	0.063626	0.15954	0.730053
GO:0051146_striated_muscle_cell_differentiation	150	0.076424	0.076714	0.15957	0.730053
GO:0006417_regulation_of_translation	300	0.054718	0.055489	0.16204	0.739171
GO:0050867_positive_regulation_of_cell_activation	229	0.061972	0.062938	0.1624	0.739171
GO:0072562_blood_microparticle	144	0.08335	0.085128	0.16376	0.739617
GO:0022409_positive_regulation_of_cellcell_adhesion	188	0.065244	0.066896	0.16471	0.739617
GO:0030545_receptor_regulator_activity	344	0.053849	0.055352	0.16532	0.739617
GO:0002768_immune_responseregulating_cell_surface_receptor_signaling_pathway	302	0.054067	0.055682	0.16578	0.739617
GO:0048468_cell_development	1244	0.027132	0.027992	0.1662	0.739617
GO:0006909_phagocytosis	278	0.062009	0.064087	0.16663	0.739617
GO:0060401_cytosolic_calcium_ion_transport	122	0.08157	0.084302	0.16663	0.739617
GO:0042113_B_cell_activation	212	0.070402	0.0729	0.16709	0.739617
GO:0006952_defense_response	1205	0.028504	0.029544	0.16732	0.739617
GO:0044212_transcription_regulatory_region_DNA_binding	744	0.033512	0.034762	0.16751	0.739617
GO:0005667_transcription_factor_complex	270	0.055655	0.057789	0.16776	0.739617
GO:0045785_positive_regulation_of_cell_adhesion	291	0.052113	0.054242	0.16834	0.739617
GO:0005789_endoplasmic_reticulum_membrane	742	0.033522	0.034898	0.16839	0.739617
GO:0044281_small_molecule_metabolic_process	1612	0.023377	0.024367	0.16868	0.739617
GO:1903039_positive_regulation_of_leukocyte_cellcell_adhesion	159	0.071925	0.075	0.16878	0.739617
GO:0046903_secretion	1225	0.026024	0.02739	0.17102	0.747578
GO:2000045_regulation_of_G1S_transition_of_mitotic_cell_cycle	137	0.080842	0.085366	0.17182	0.748413
GO:0036294_cellular_response_to_decreased_oxygen_levels	105	0.079718	0.084432	0.17255	0.748413
GO:0043235_receptor_complex	364	0.048132	0.050989	0.1726	0.748413
GO:0010948_negative_regulation_of_cell_cycle_process	265	0.055859	0.059259	0.17294	0.748413
GO:0034599_cellular_response_to_oxidative_stress	200	0.061199	0.06503	0.17333	0.748413
GO:0004857_enzyme_inhibitor_activity	272	0.055075	0.058657	0.17388	0.748956
GO:0010959_regulation_of_metal_ion_transport	272	0.053023	0.05665	0.17465	0.750164
GO:1901991_negative_regulation_of_mitotic_cell_cycle_phase_transition	163	0.070436	0.075367	0.17501	0.750164
GO:0071417_cellular_response_to_organonitrogen_compound	384	0.04388	0.04709	0.17572	0.751384
GO:0000977_RNA_polymerase_II_regulatory_region_sequencespecific_DNA_binding	572	0.036551	0.039425	0.17694	0.752652
GO:0002683_negative_regulation_of_immune_system_process	309	0.049968	0.054248	0.1785	0.752652
GO:0030414_peptidase_inhibitor_activity	114	0.083733	0.090949	0.17862	0.752652
GO:0006479_protein_methylation	115	0.079098	0.086039	0.17897	0.752652
GO:0008213_protein_alkylation	115	0.079098	0.086039	0.17897	0.752652
GO:0048018_receptor_ligand_activity	311	0.052895	0.057536	0.17897	0.752652
GO:0005543_phospholipid_binding	342	0.04978	0.054157	0.179	0.752652
GO:0022610_biological_adhesion	959	0.029038	0.031669	0.17959	0.75334
GO:0019887_protein_kinase_regulator_activity	158	0.073281	0.08035	0.18088	0.755483
GO:0043603_cellular_amide_metabolic_process	849	0.030244	0.033288	0.18179	0.755483
GO:0018105_peptidylserine_phosphorylation	233	0.057283	0.06306	0.18184	0.755483
GO:0018210_peptidylthreonine_modification	104	0.087544	0.096474	0.18209	0.755483
GO:0097553_calcium_ion_transmembrane_import_into_cytosol	101	0.084835	0.093546	0.18224	0.755483
GO:0070848_response_to_growth_factor	508	0.037531	0.041488	0.18284	0.75566
GO:0030030_cell_projection_organization	1077	0.027119	0.030034	0.18328	0.75566
GO:0071363_cellular_response_to_growth_factor_stimulus	523	0.036978	0.041037	0.18377	0.75566
GO:0140110_transcription_regulator_activity	1932	0.020685	0.022989	0.18412	0.75566
GO:0001012_RNA_polymerase_II_regulatory_region_DNA_binding	576	0.035056	0.039054	0.1847	0.75566
GO:0006979_response_to_oxidative_stress	279	0.049302	0.05496	0.18485	0.75566
GO:0045807_positive_regulation_of_endocytosis	107	0.082049	0.091994	0.18623	0.759543
GO:0071248_cellular_response_to_metal_ion	130	0.074128	0.083589	0.18759	0.761653
GO:0046890_regulation_of_lipid_biosynthetic_process	148	0.068203	0.076913	0.18761	0.761653
GO:0050865_regulation_of_cell_activation	366	0.044762	0.050849	0.18935	0.764974
GO:0071453_cellular_response_to_oxygen_levels	116	0.071228	0.081057	0.18978	0.764974
GO:2001233_regulation_of_apoptotic_signaling_pathway	281	0.050491	0.057576	0.19026	0.764974
GO:0006486_protein_glycosylation	199	0.058008	0.066159	0.1903	0.764974
GO:0051235_maintenance_of_location	252	0.053364	0.06113	0.19134	0.764974
GO:0038095_Fcepsilon_receptor_signaling_pathway	117	0.088174	0.10104	0.19143	0.764974
GO:0005539_glycosaminoglycan_binding	127	0.07656	0.087742	0.19146	0.764974
GO:0030518_intracellular_steroid_hormone_receptor_signaling_pathway	102	0.078432	0.090591	0.19331	0.769443
GO:0030177_positive_regulation_of_Wnt_signaling_pathway	100	0.085774	0.099129	0.19345	0.769443
GO:0008283_cell_proliferation	1346	0.023168	0.026846	0.19408	0.770214
GO:0097060_synaptic_membrane	129	0.071843	0.083629	0.19516	0.77222
GO:0006836_neurotransmitter_transport	154	0.065687	0.076561	0.19546	0.77222
GO:0009101_glycoprotein_biosynthetic_process	270	0.049439	0.057822	0.19627	0.773225
GO:1901135_carbohydrate_derivative_metabolic_process	956	0.027085	0.031719	0.19659	0.773225
GO:1904892_regulation_of_STAT_cascade	103	0.078677	0.092616	0.19781	0.774935
GO:0070011_peptidase_activity_acting_on_Lamino_acid_peptides	566	0.03622	0.042686	0.19808	0.774935
GO:0000982_transcription_factor_activity_RNA_polymerase_II_proximal_promoter_sequencespecific_DNA_binding	321	0.042322	0.049956	0.19845	0.774935
GO:0007259_JAKSTAT_cascade	118	0.072068	0.085188	0.19878	0.774935
GO:0050673_epithelial_cell_proliferation	221	0.053021	0.062939	0.19978	0.776078
GO:0005730_nucleolus	770	0.029994	0.035747	0.20072	0.776078
GO:0050870_positive_regulation_of_T_cell_activation	155	0.063669	0.075921	0.20084	0.776078
GO:0120036_plasma_membrane_bounded_cell_projection_organization	1075	0.025247	0.030149	0.20118	0.776078
GO:0060322_head_development	320	0.04356	0.052098	0.20154	0.776078
GO:0044774_mitotic_DNA_integrity_checkpoint	101	0.081164	0.097141	0.20171	0.776078
GO:0031346_positive_regulation_of_cell_projection_organization	243	0.052977	0.063617	0.20249	0.776274
GO:0048871_multicellular_organismal_homeostasis	346	0.040965	0.049223	0.20264	0.776274
GO:0005509_calcium_ion_binding	275	0.045951	0.055747	0.20489	0.779281
GO:0030258_lipid_modification	183	0.05595	0.067882	0.20491	0.779281
GO:0008202_steroid_metabolic_process	242	0.046869	0.056909	0.2051	0.779281
GO:0018108_peptidyltyrosine_phosphorylation	226	0.0528	0.064137	0.20519	0.779281
GO:0071407_cellular_response_to_organic_cyclic_compound	307	0.043862	0.053675	0.20692	0.780258
GO:0051656_establishment_of_organelle_localization	356	0.040325	0.049372	0.20704	0.780258
GO:0032880_regulation_of_protein_localization	731	0.02941	0.036048	0.2073	0.780258
GO:0051047_positive_regulation_of_secretion	257	0.047603	0.058495	0.20788	0.780258
GO:0007423_sensory_organ_development	206	0.053163	0.065359	0.208	0.780258
GO:0001228_DNAbinding_transcription_activator_activity_RNA_polymerase_IIspecific	328	0.042779	0.052629	0.20816	0.780258
GO:0072521_purinecontaining_compound_metabolic_process	404	0.039075	0.048152	0.20854	0.780258
GO:0046649_lymphocyte_activation	492	0.037755	0.0467	0.20941	0.781856
GO:0005938_cell_cortex	196	0.056247	0.069797	0.21017	0.783038
GO:0099177_regulation_of_transsynaptic_signaling	207	0.052997	0.06601	0.21103	0.784587
GO:0007186_G_proteincoupled_receptor_signaling_pathway	993	0.02604	0.03252	0.21164	0.785202
GO:0007600_sensory_perception	359	0.041182	0.051569	0.21227	0.785262
GO:0051216_cartilage_development	102	0.079768	0.10001	0.21256	0.785262
GO:0006958_complement_activation_classical_pathway	103	0.11929	0.14984	0.21299	0.785262
GO:0043543_protein_acylation	189	0.056936	0.071811	0.21393	0.787063
GO:0046677_response_to_antibiotic	126	0.063779	0.080594	0.21437	0.787063
GO:2001235_positive_regulation_of_apoptotic_signaling_pathway	119	0.069213	0.087654	0.21488	0.787163
GO:0032386_regulation_of_intracellular_transport	280	0.046784	0.059504	0.21587	0.787163
GO:0032103_positive_regulation_of_response_to_external_stimulus	220	0.05096	0.064887	0.21612	0.787163
GO:0046982_protein_heterodimerization_activity	263	0.047381	0.060346	0.21618	0.787163
GO:0032412_regulation_of_ion_transmembrane_transporter_activity	194	0.052963	0.067782	0.2173	0.789613
GO:0071495_cellular_response_to_endogenous_stimulus	1009	0.022932	0.029791	0.22072	0.797727
GO:1901617_organic_hydroxy_compound_biosynthetic_process	184	0.052358	0.068175	0.22125	0.797727
GO:0044427_chromosomal_part	776	0.02697	0.035132	0.22134	0.797727
GO:1901988_negative_regulation_of_cell_cycle_phase_transition	163	0.056077	0.073048	0.22134	0.797727
GO:0070085_glycosylation	203	0.050202	0.066095	0.22377	0.799191
GO:0060968_regulation_of_gene_silencing	110	0.077732	0.10264	0.22443	0.799191
GO:0098590_plasma_membrane_region	617	0.029572	0.039121	0.22486	0.799191
GO:0048732_gland_development	138	0.058424	0.077461	0.22535	0.799191
GO:0042592_homeostatic_process	1348	0.020205	0.026847	0.22585	0.799191
GO:0002699_positive_regulation_of_immune_effector_process	147	0.063683	0.084649	0.22593	0.799191
GO:0016125_sterol_metabolic_process	109	0.065565	0.087226	0.22613	0.799191
GO:0090257_regulation_of_muscle_system_process	166	0.056404	0.075313	0.22695	0.799191
GO:0048863_stem_cell_differentiation	139	0.059556	0.079544	0.22702	0.799191
GO:0035091_phosphatidylinositol_binding	197	0.053061	0.070961	0.22731	0.799191
GO:0019722_calciummediated_signaling	177	0.053368	0.071573	0.22794	0.799191
GO:0007049_cell_cycle	1314	0.019917	0.026913	0.22965	0.799191
GO:0008757_Sadenosylmethioninedependent_methyltransferase_activity	145	0.060904	0.082429	0.23	0.799191
GO:0006338_chromatin_remodeling	136	0.062965	0.085373	0.2304	0.799191
GO:0030234_enzyme_regulator_activity	790	0.026082	0.035373	0.23046	0.799191
GO:0008017_microtubule_binding	202	0.048148	0.065343	0.23061	0.799191
GO:0050921_positive_regulation_of_chemotaxis	101	0.067299	0.091648	0.23138	0.799191
GO:0046165_alcohol_biosynthetic_process	120	0.063258	0.086325	0.23185	0.799191
GO:0001649_osteoblast_differentiation	142	0.056261	0.07695	0.23235	0.799191
GO:0016055_Wnt_signaling_pathway	348	0.036604	0.05007	0.23237	0.799191
GO:0098802_plasma_membrane_receptor_complex	156	0.057145	0.078301	0.23276	0.799191
GO:0043413_macromolecule_glycosylation	195	0.048729	0.066918	0.23325	0.799191
GO:0002573_myeloid_leukocyte_differentiation	128	0.058149	0.079897	0.23337	0.799191
GO:0032259_methylation	222	0.046767	0.064407	0.23389	0.799191
GO:0044283_small_molecule_biosynthetic_process	587	0.028768	0.03976	0.23467	0.799191
GO:0043405_regulation_of_MAP_kinase_activity	256	0.04491	0.062093	0.23476	0.799191
GO:0051241_negative_regulation_of_multicellular_organismal_process	878	0.023347	0.032318	0.23503	0.799191
GO:0061135_endopeptidase_regulator_activity	118	0.064635	0.089523	0.23515	0.799191
GO:0060249_anatomical_structure_homeostasis	302	0.039073	0.054267	0.23576	0.799191
GO:0050804_modulation_of_chemical_synaptic_transmission	206	0.047609	0.06628	0.23629	0.799191
GO:0043393_regulation_of_protein_binding	159	0.052849	0.073635	0.23647	0.799191
GO:0009100_glycoprotein_metabolic_process	323	0.03845	0.053575	0.23648	0.799191
GO:0007050_cell_cycle_arrest	210	0.048685	0.067898	0.23668	0.799191
GO:1901796_regulation_of_signal_transduction_by_p53_class_mediator	116	0.066434	0.092879	0.23722	0.799486
GO:0018209_peptidylserine_modification	246	0.043848	0.061572	0.23819	0.800899
GO:0030203_glycosaminoglycan_metabolic_process	133	0.062898	0.088517	0.23868	0.800899
GO:0033209_tumor_necrosis_factormediated_signaling_pathway	110	0.065374	0.092139	0.239	0.800899
GO:1901698_response_to_nitrogen_compound	616	0.026635	0.037966	0.24148	0.803995
GO:0003714_transcription_corepressor_activity	206	0.045069	0.064323	0.24176	0.803995
GO:0009725_response_to_hormone	526	0.027996	0.039957	0.24176	0.803995
GO:0016525_negative_regulation_of_angiogenesis	144	0.05799	0.082851	0.24199	0.803995
GO:0097696_STAT_cascade	122	0.058864	0.08418	0.2422	0.803995
GO:0098742_cellcell_adhesion_via_plasmamembrane_adhesion_molecules	156	0.054282	0.077797	0.24268	0.804077
GO:1903522_regulation_of_blood_circulation	183	0.048866	0.07084	0.24516	0.80619
GO:0035690_cellular_response_to_drug	212	0.044473	0.06465	0.24576	0.80619
GO:0008016_regulation_of_heart_contraction	168	0.050805	0.073919	0.24595	0.80619
GO:0072330_monocarboxylic_acid_biosynthetic_process	233	0.041928	0.061028	0.24604	0.80619
GO:0008233_peptidase_activity	508	0.029735	0.04339	0.24658	0.80619
GO:0045814_negative_regulation_of_gene_expression_epigenetic	112	0.06941	0.10132	0.24666	0.80619
GO:0046914_transition_metal_ion_binding	361	0.035282	0.051536	0.24679	0.80619
GO:0022407_regulation_of_cellcell_adhesion	300	0.036683	0.053625	0.24697	0.80619
GO:1903532_positive_regulation_of_secretion_by_cell	245	0.041063	0.060303	0.24795	0.806513
GO:0050852_T_cell_receptor_signaling_pathway	126	0.062993	0.093157	0.24946	0.806513
GO:0018212_peptidyltyrosine_modification	229	0.043133	0.063832	0.24961	0.806513
GO:0050684_regulation_of_mRNA_processing	116	0.063169	0.093662	0.25002	0.806513
GO:0009719_response_to_endogenous_stimulus	1064	0.019621	0.029111	0.25016	0.806513
GO:0008380_RNA_splicing	362	0.036202	0.054067	0.25157	0.806513
GO:1903034_regulation_of_response_to_wounding	109	0.05576	0.08344	0.25199	0.806513
GO:0032870_cellular_response_to_hormone_stimulus	463	0.028335	0.042455	0.25226	0.806513
GO:0001819_positive_regulation_of_cytokine_production	331	0.034832	0.052265	0.25257	0.806513
GO:0002694_regulation_of_leukocyte_activation	341	0.034844	0.052346	0.25282	0.806513
GO:0099568_cytoplasmic_region	294	0.037018	0.055648	0.25295	0.806513
GO:1901566_organonitrogen_compound_biosynthetic_process	1532	0.016974	0.025582	0.2535	0.806513
GO:0016323_basolateral_plasma_membrane	117	0.058917	0.088998	0.25399	0.806513
GO:0046983_protein_dimerization_activity	842	0.022253	0.033644	0.25417	0.806513
GO:0009986_cell_surface	653	0.025938	0.039367	0.25499	0.806513
GO:0010639_negative_regulation_of_organelle_organization	290	0.037454	0.056936	0.25533	0.806513
GO:0048545_response_to_steroid_hormone	160	0.047325	0.072967	0.25831	0.806513
GO:0032989_cellular_component_morphogenesis	730	0.023581	0.036412	0.25862	0.806513
GO:0007409_axonogenesis	292	0.038357	0.059364	0.2591	0.806513
GO:0140097_catalytic_activity_acting_on_DNA	168	0.050153	0.077643	0.25916	0.806513
GO:0051726_regulation_of_cell_cycle	957	0.020253	0.031424	0.25963	0.806513
GO:0001816_cytokine_production	545	0.026375	0.040988	0.25996	0.806513
GO:0048193_Golgi_vesicle_transport	337	0.034168	0.053258	0.26058	0.806513
GO:1901137_carbohydrate_derivative_biosynthetic_process	594	0.02544	0.039812	0.26142	0.806513
GO:0071346_cellular_response_to_interferongamma	135	0.055175	0.08657	0.26195	0.806513
GO:0000790_nuclear_chromatin	330	0.035907	0.056411	0.26222	0.806513
GO:0005740_mitochondrial_envelope	540	0.027962	0.043999	0.26254	0.806513
GO:0051249_regulation_of_lymphocyte_activation	347	0.034854	0.055282	0.26419	0.806513
GO:0030111_regulation_of_Wnt_signaling_pathway	246	0.03779	0.060001	0.26441	0.806513
GO:0061564_axon_development	309	0.036168	0.057555	0.26487	0.806513
GO:0008022_protein_Cterminus_binding	135	0.049709	0.079112	0.2649	0.806513
GO:0004175_endopeptidase_activity	397	0.032928	0.052437	0.26502	0.806513
GO:0031345_negative_regulation_of_cell_projection_organization	112	0.058004	0.092481	0.26527	0.806513
GO:0099536_synaptic_signaling	452	0.028586	0.045581	0.26528	0.806513
GO:0046434_organophosphate_catabolic_process	153	0.051274	0.081851	0.26552	0.806513
GO:0043123_positive_regulation_of_IkappaB_kinaseNFkappaB_signaling	164	0.046736	0.074736	0.26587	0.806513
GO:0071156_regulation_of_cell_cycle_arrest	100	0.06034	0.096491	0.26587	0.806513
GO:0016853_isomerase_activity	120	0.055283	0.088754	0.26668	0.806513
GO:0071774_response_to_fibroblast_growth_factor	112	0.055468	0.089198	0.26702	0.806513
GO:0001882_nucleoside_binding	177	0.044213	0.071142	0.26714	0.806513
GO:0070482_response_to_oxygen_levels	172	0.042535	0.068496	0.26731	0.806513
GO:0022402_cell_cycle_process	1134	0.018008	0.029022	0.26747	0.806513
GO:0090596_sensory_organ_morphogenesis	102	0.059126	0.095412	0.26773	0.806513
GO:0198738_cellcell_signaling_by_wnt	343	0.031026	0.050076	0.26777	0.806513
GO:0045619_regulation_of_lymphocyte_differentiation	104	0.059421	0.096166	0.26832	0.806513
GO:0019932_secondmessengermediated_signaling	346	0.031671	0.051302	0.26851	0.806513
GO:0033135_regulation_of_peptidylserine_phosphorylation	107	0.059242	0.096177	0.26896	0.806513
GO:0062012_regulation_of_small_molecule_metabolic_process	261	0.036795	0.059744	0.26899	0.806513
GO:0090090_negative_regulation_of_canonical_Wnt_signaling_pathway	111	0.053681	0.087384	0.26951	0.806703
GO:0002250_adaptive_immune_response	197	0.044727	0.073416	0.27119	0.809388
GO:0042060_wound_healing	404	0.028553	0.047138	0.27235	0.809388
GO:0071396_cellular_response_to_lipid	368	0.03069	0.050674	0.27238	0.809388
GO:0031967_organelle_envelope	862	0.020519	0.033993	0.27305	0.809388
GO:0051168_nuclear_export	180	0.04391	0.072748	0.27306	0.809388
GO:0098916_anterograde_transsynaptic_signaling	450	0.027562	0.045889	0.27405	0.809388
GO:0045861_negative_regulation_of_proteolysis	215	0.040304	0.067182	0.27428	0.809388
GO:0006082_organic_acid_metabolic_process	889	0.019427	0.032509	0.27505	0.809388
GO:0002460_adaptive_immune_response_based_on_somatic_recombination_of_immune_receptors_built_from_immunoglobulin_superfamily_domains	153	0.049375	0.082663	0.27515	0.809388
GO:0032543_mitochondrial_translation	132	0.053361	0.089637	0.27582	0.809388
GO:0001101_response_to_acid_chemical	147	0.044834	0.07575	0.27697	0.809388
GO:0001666_response_to_hypoxia	170	0.040998	0.069294	0.27705	0.809388
GO:0007420_brain_development	304	0.031304	0.053077	0.27767	0.809388
GO:0001883_purine_nucleoside_binding	173	0.042458	0.072071	0.2779	0.809388
GO:0044344_cellular_response_to_fibroblast_growth_factor_stimulus	110	0.052639	0.08945	0.27811	0.809388
GO:0097190_apoptotic_signaling_pathway	437	0.026934	0.04586	0.2785	0.809388
GO:0042063_gliogenesis	114	0.051552	0.087939	0.27886	0.809388
GO:0008270_zinc_ion_binding	248	0.035995	0.061645	0.27964	0.809388
GO:0032869_cellular_response_to_insulin_stimulus	144	0.044385	0.076074	0.2798	0.809388
GO:0031984_organelle_subcompartment	1198	0.016512	0.028358	0.28019	0.809388
GO:0030155_regulation_of_cell_adhesion	503	0.024338	0.041855	0.28046	0.809388
GO:0000904_cell_morphogenesis_involved_in_differentiation	468	0.02702	0.046473	0.28049	0.809388
GO:0050817_coagulation	289	0.032321	0.056024	0.282	0.811382
GO:0019693_ribose_phosphate_metabolic_process	377	0.029074	0.050421	0.2821	0.811382
GO:0006575_cellular_modified_amino_acid_metabolic_process	158	0.041598	0.072485	0.28303	0.812733
GO:0042802_identical_protein_binding	1465	0.014985	0.026221	0.28384	0.813736
GO:0140053_mitochondrial_gene_expression	154	0.047596	0.083515	0.28437	0.813934
GO:0006937_regulation_of_muscle_contraction	116	0.05166	0.090888	0.28488	0.813955
GO:0099003_vesiclemediated_transport_in_synapse	100	0.052401	0.092586	0.28571	0.813955
GO:0002684_positive_regulation_of_immune_system_process	812	0.019664	0.034754	0.28576	0.813955
GO:0031975_envelope	874	0.019002	0.033773	0.28684	0.814487
GO:0045087_innate_immune_response	660	0.022726	0.040491	0.28731	0.814487
GO:0032550_purine_ribonucleoside_binding	172	0.040875	0.073076	0.28796	0.814487
GO:0070663_regulation_of_leukocyte_proliferation	149	0.045305	0.081101	0.28821	0.814487
GO:0005759_mitochondrial_matrix	411	0.026901	0.048332	0.28891	0.814487
GO:0043408_regulation_of_MAPK_cascade	627	0.021916	0.039445	0.28924	0.814487
GO:0048584_positive_regulation_of_response_to_stimulus	1936	0.012906	0.023241	0.28935	0.814487
GO:0022898_regulation_of_transmembrane_transporter_activity	190	0.038116	0.069108	0.29064	0.814487
GO:0050714_positive_regulation_of_protein_secretion	168	0.04039	0.073286	0.29077	0.814487
GO:0071103_DNA_conformation_change	211	0.038126	0.069213	0.29087	0.814487
GO:0043406_positive_regulation_of_MAP_kinase_activity	189	0.039777	0.072265	0.29102	0.814487
GO:0008144_drug_binding	431	0.025959	0.047592	0.29272	0.817457
GO:0051053_negative_regulation_of_DNA_metabolic_process	132	0.045173	0.083077	0.29331	0.817457
GO:0003823_antigen_binding	102	0.073245	0.13482	0.29347	0.817457
GO:1901701_cellular_response_to_oxygencontaining_compound	741	0.018733	0.034821	0.29529	0.819714
GO:0000956_nucleartranscribed_mRNA_catabolic_process	203	0.038586	0.071838	0.29559	0.819714
GO:0016358_dendrite_development	128	0.04731	0.088325	0.29611	0.819714
GO:0030335_positive_regulation_of_cell_migration	428	0.024256	0.045488	0.29694	0.819714
GO:0003015_heart_process	182	0.036897	0.069318	0.29727	0.819714
GO:0001817_regulation_of_cytokine_production	509	0.022686	0.042671	0.29749	0.819714
GO:0010564_regulation_of_cell_cycle_process	628	0.020448	0.038484	0.2976	0.819714
GO:0099537_transsynaptic_signaling	450	0.024186	0.045777	0.29863	0.819714
GO:0071345_cellular_response_to_cytokine_stimulus	786	0.01835	0.034841	0.29921	0.819714
GO:0098656_anion_transmembrane_transport	149	0.043543	0.082742	0.29936	0.819714
GO:0016042_lipid_catabolic_process	210	0.032231	0.061438	0.29993	0.819714
GO:0043436_oxoacid_metabolic_process	875	0.017157	0.032719	0.30001	0.819714
GO:0002443_leukocyte_mediated_immunity	745	0.019078	0.036757	0.30187	0.819714
GO:2001242_regulation_of_intrinsic_apoptotic_signaling_pathway	119	0.04858	0.093884	0.30242	0.819714
GO:0060047_heart_contraction	177	0.036167	0.069991	0.30267	0.819714
GO:2001257_regulation_of_cation_channel_activity	129	0.042259	0.081861	0.30285	0.819714
GO:0090092_regulation_of_transmembrane_receptor_protein_serinethreonine_kinase_signaling_pathway	183	0.035583	0.06894	0.30288	0.819714
GO:0006022_aminoglycan_metabolic_process	141	0.043504	0.084475	0.30328	0.819714
GO:0097447_dendritic_tree	301	0.0289	0.056271	0.30377	0.819714
GO:0007596_blood_coagulation	289	0.028846	0.056249	0.30404	0.819714
GO:0033554_cellular_response_to_stress	1593	0.012716	0.024886	0.30469	0.819714
GO:0044429_mitochondrial_part	826	0.017858	0.035049	0.30519	0.819714
GO:0004674_protein_serinethreonine_kinase_activity	374	0.024755	0.04863	0.30536	0.819714
GO:0032868_response_to_insulin	149	0.038424	0.075507	0.30542	0.819714
GO:1901615_organic_hydroxy_compound_metabolic_process	373	0.025015	0.049392	0.30627	0.820748
GO:0044441_ciliary_part	358	0.024822	0.049352	0.3075	0.822753
GO:0014070_response_to_organic_cyclic_compound	399	0.023648	0.047138	0.30795	0.822753
GO:0042445_hormone_metabolic_process	152	0.037161	0.074974	0.31007	0.827166
GO:0006402_mRNA_catabolic_process	292	0.02883	0.058656	0.31153	0.827717
GO:0032549_ribonucleoside_binding	173	0.035655	0.072907	0.31241	0.827717
GO:1903311_regulation_of_mRNA_metabolic_process	233	0.030823	0.063062	0.3125	0.827717
GO:0032200_telomere_organization	163	0.037934	0.077642	0.31257	0.827717
GO:0000082_G1S_transition_of_mitotic_cell_cycle	221	0.032981	0.067522	0.31262	0.827717
GO:0019207_kinase_regulator_activity	178	0.037099	0.076398	0.31363	0.829148
GO:0008289_lipid_binding	507	0.021491	0.044436	0.31432	0.82973
GO:0006643_membrane_lipid_metabolic_process	171	0.034327	0.071846	0.3164	0.833573
GO:0001525_angiogenesis	410	0.02319	0.048627	0.31672	0.833573
GO:0031406_carboxylic_acid_binding	124	0.042244	0.089075	0.31766	0.834323
GO:0031347_regulation_of_defense_response	628	0.01901	0.040153	0.31795	0.834323
GO:0050803_regulation_of_synapse_structure_or_activity	104	0.049733	0.10622	0.31982	0.836035
GO:0006644_phospholipid_metabolic_process	358	0.023736	0.050856	0.32035	0.836035
GO:0044877_proteincontaining_complex_binding	811	0.015645	0.033681	0.32114	0.836035
GO:0045927_positive_regulation_of_growth	157	0.035581	0.076869	0.32173	0.836035
GO:0050807_regulation_of_synapse_organization	100	0.04998	0.10818	0.32205	0.836035
GO:1903037_regulation_of_leukocyte_cellcell_adhesion	223	0.029634	0.064459	0.32285	0.836035
GO:0090068_positive_regulation_of_cell_cycle_process	241	0.028386	0.06184	0.32311	0.836035
GO:0051017_actin_filament_bundle_assembly	126	0.0376	0.081988	0.32326	0.836035
GO:0009967_positive_regulation_of_signal_transduction	1256	0.012733	0.027796	0.32345	0.836035
GO:0007268_chemical_synaptic_transmission	444	0.021015	0.046042	0.32404	0.836035
GO:1903169_regulation_of_calcium_ion_transmembrane_transport	105	0.041792	0.091637	0.32418	0.836035
GO:0035821_modification_of_morphology_or_physiology_of_other_organism	141	0.035649	0.078381	0.32462	0.836035
GO:0046700_heterocycle_catabolic_process	515	0.019583	0.043194	0.32514	0.836035
GO:0002793_positive_regulation_of_peptide_secretion	177	0.032331	0.071353	0.32523	0.836035
GO:0009897_external_side_of_plasma_membrane	259	0.031078	0.069269	0.32684	0.838223
GO:0050863_regulation_of_T_cell_activation	223	0.028538	0.063702	0.32708	0.838223
GO:0044270_cellular_nitrogen_compound_catabolic_process	517	0.019332	0.04343	0.32812	0.838223
GO:0009410_response_to_xenobiotic_stimulus	134	0.036594	0.082843	0.32934	0.838223
GO:1902806_regulation_of_cell_cycle_G1S_phase_transition	126	0.038125	0.086601	0.32988	0.838223
GO:0090132_epithelium_migration	237	0.027204	0.061902	0.33016	0.838223
GO:0090287_regulation_of_cellular_response_to_growth_factor_stimulus	210	0.028373	0.064893	0.33097	0.838223
GO:0010631_epithelial_cell_migration	236	0.026998	0.062016	0.33166	0.838223
GO:1901700_response_to_oxygencontaining_compound	909	0.01366	0.031466	0.3321	0.838223
GO:0008168_methyltransferase_activity	166	0.033255	0.076873	0.33266	0.838223
GO:0015631_tubulin_binding	271	0.025009	0.057963	0.33307	0.838223
GO:0044242_cellular_lipid_catabolic_process	177	0.028861	0.066898	0.33308	0.838223
GO:0017157_regulation_of_exocytosis	118	0.037708	0.087585	0.33341	0.838223
GO:0050727_regulation_of_inflammatory_response	324	0.025317	0.058907	0.33368	0.838223
GO:0022804_active_transmembrane_transporter_activity	281	0.024979	0.05818	0.33384	0.838223
GO:0007189_adenylate_cyclaseactivating_G_proteincoupled_receptor_signaling_pathway	120	0.037546	0.087608	0.33412	0.838223
GO:0001085_RNA_polymerase_II_transcription_factor_binding	129	0.035992	0.083998	0.33415	0.838223
GO:0006473_protein_acetylation	148	0.03361	0.079194	0.33564	0.840766
GO:0101005_ubiquitinyl_hydrolase_activity	110	0.042177	0.099754	0.33622	0.841026
GO:0048638_regulation_of_developmental_growth	162	0.033992	0.081208	0.33776	0.842852
GO:0002697_regulation_of_immune_effector_process	346	0.023358	0.056045	0.33842	0.842852
GO:0036293_response_to_decreased_oxygen_levels	162	0.029182	0.070082	0.33856	0.842852
GO:0000910_cytokinesis	150	0.031907	0.077429	0.34014	0.842852
GO:0038023_signaling_receptor_activity	1134	0.012504	0.030376	0.34031	0.842852
GO:0090130_tissue_migration	241	0.025322	0.061552	0.34039	0.842852
GO:0032409_regulation_of_transporter_activity	201	0.027507	0.067336	0.34145	0.842852
GO:0009259_ribonucleotide_metabolic_process	358	0.021252	0.052052	0.34153	0.842852
GO:0050821_protein_stabilization	158	0.032712	0.080378	0.34201	0.842852
GO:0051640_organelle_localization	518	0.016808	0.041333	0.34214	0.842852
GO:0006259_DNA_metabolic_process	814	0.013967	0.034361	0.3422	0.842852
GO:0018205_peptidyllysine_modification	258	0.023368	0.058944	0.34589	0.846565
GO:0006163_purine_nucleotide_metabolic_process	377	0.020034	0.050604	0.34609	0.846565
GO:0042493_response_to_drug	491	0.016994	0.043206	0.34704	0.846565
GO:0006974_cellular_response_to_DNA_damage_stimulus	719	0.014555	0.037378	0.34849	0.846565
GO:0045765_regulation_of_angiogenesis	301	0.022213	0.057075	0.34857	0.846565
GO:0030425_dendrite	300	0.021923	0.056352	0.34863	0.846565
GO:0005178_integrin_binding	102	0.0361	0.092866	0.34874	0.846565
GO:0001775_cell_activation	1068	0.011408	0.029674	0.35032	0.846565
GO:0035051_cardiocyte_differentiation	104	0.036923	0.096089	0.3504	0.846565
GO:0001932_regulation_of_protein_phosphorylation	1163	0.011015	0.028777	0.35094	0.846565
GO:0030217_T_cell_differentiation	140	0.030724	0.080775	0.35184	0.846565
GO:0018193_peptidylamino_acid_modification	892	0.012485	0.032831	0.35187	0.846565
GO:0016741_transferase_activity_transferring_onecarbon_groups	176	0.028564	0.075469	0.35254	0.846565
GO:0001959_regulation_of_cytokinemediated_signaling_pathway	131	0.028621	0.075831	0.35293	0.846565
GO:1904950_negative_regulation_of_establishment_of_protein_localization	133	0.031625	0.083878	0.35307	0.846565
GO:0032561_guanyl_ribonucleotide_binding	182	0.02664	0.070781	0.35332	0.846565
GO:0006611_protein_export_from_nucleus	168	0.027873	0.074573	0.35429	0.846565
GO:0031647_regulation_of_protein_stability	235	0.02537	0.067918	0.35437	0.846565
GO:0017038_protein_import	174	0.026153	0.070501	0.35533	0.846565
GO:0030308_negative_regulation_of_cell_growth	129	0.034052	0.092114	0.35581	0.846565
GO:0036477_somatodendritic_compartment	388	0.018231	0.04935	0.35591	0.846565
GO:0015291_secondary_active_transmembrane_transporter_activity	178	0.027326	0.07404	0.35604	0.846565
GO:0007599_hemostasis	290	0.020615	0.055972	0.35632	0.846565
GO:0098552_side_of_membrane	434	0.018852	0.051399	0.35689	0.846565
GO:0001667_ameboidaltype_cell_migration	299	0.020133	0.054899	0.35691	0.846565
GO:0051302_regulation_of_cell_division	110	0.032591	0.089131	0.35731	0.846565
GO:0006412_translation	563	0.015192	0.041611	0.35752	0.846565
GO:0050670_regulation_of_lymphocyte_proliferation	146	0.03015	0.082685	0.35769	0.846565
GO:0042803_protein_homodimerization_activity	670	0.013649	0.037454	0.35777	0.846565
GO:0034097_response_to_cytokine	845	0.012142	0.033458	0.35834	0.846565
GO:0006661_phosphatidylinositol_biosynthetic_process	106	0.032924	0.091103	0.3589	0.846565
GO:0042981_regulation_of_apoptotic_process	1136	0.01075	0.029807	0.35918	0.846565
GO:1901681_sulfur_compound_binding	139	0.027762	0.078047	0.36103	0.846565
GO:0005929_cilium	434	0.016008	0.045091	0.36129	0.846565
GO:0008654_phospholipid_biosynthetic_process	220	0.02245	0.063574	0.362	0.846565
GO:0030133_transport_vesicle	257	0.021557	0.061082	0.36208	0.846565
GO:0034762_regulation_of_transmembrane_transport	301	0.019679	0.055869	0.36233	0.846565
GO:0043604_amide_biosynthetic_process	625	0.013565	0.038671	0.36288	0.846565
GO:2001252_positive_regulation_of_chromosome_organization	138	0.027287	0.078138	0.36346	0.846565
GO:0000077_DNA_damage_checkpoint	133	0.030315	0.087387	0.36433	0.846565
GO:0061061_muscle_structure_development	367	0.017436	0.05031	0.36445	0.846565
GO:0000723_telomere_maintenance	151	0.027455	0.079581	0.36505	0.846565
GO:0043177_organic_acid_binding	134	0.029929	0.086751	0.36505	0.846565
GO:1902903_regulation_of_supramolecular_fiber_organization	271	0.020618	0.060102	0.36578	0.846565
GO:1901699_cellular_response_to_nitrogen_compound	426	0.015359	0.044788	0.36583	0.846565
GO:0051051_negative_regulation_of_transport	361	0.017825	0.052044	0.36599	0.846565
GO:0140098_catalytic_activity_acting_on_RNA	310	0.018775	0.055601	0.3678	0.846565
GO:0060048_cardiac_muscle_contraction	107	0.031392	0.093011	0.36787	0.846565
GO:0044454_nuclear_chromosome_part	508	0.014907	0.044191	0.36794	0.846565
GO:0046394_carboxylic_acid_biosynthetic_process	344	0.017105	0.050997	0.36866	0.846565
GO:0043066_negative_regulation_of_apoptotic_process	646	0.013053	0.038978	0.36886	0.846565
GO:0043270_positive_regulation_of_ion_transport	165	0.024785	0.074093	0.369	0.846565
GO:0045596_negative_regulation_of_cell_differentiation	456	0.014787	0.044554	0.36999	0.846565
GO:0042110_T_cell_activation	312	0.018265	0.055282	0.37055	0.846565
GO:0001501_skeletal_system_development	273	0.019829	0.06059	0.37174	0.846565
GO:0006397_mRNA_processing	388	0.016937	0.051875	0.37203	0.846565
GO:0043009_chordate_embryonic_development	180	0.023662	0.072736	0.37247	0.846565
GO:0030048_actin_filamentbased_movement	113	0.028714	0.088407	0.37267	0.846565
GO:0032269_negative_regulation_of_cellular_protein_metabolic_process	774	0.011278	0.034748	0.37276	0.846565
GO:1902105_regulation_of_leukocyte_differentiation	166	0.024249	0.074926	0.37311	0.846565
GO:0030496_midbody	131	0.024618	0.076689	0.3741	0.846565
GO:0019637_organophosphate_metabolic_process	894	0.010422	0.033142	0.37658	0.846565
GO:0051347_positive_regulation_of_transferase_activity	490	0.013775	0.044027	0.37719	0.846565
GO:0005525_GTP_binding	159	0.023096	0.074882	0.37888	0.846565
GO:0000377_RNA_splicing_via_transesterification_reactions_with_bulged_adenosine_as_nucleophile	308	0.018036	0.058766	0.37945	0.846565
GO:0006869_lipid_transport	248	0.018825	0.061368	0.37952	0.846565
GO:0009898_cytoplasmic_side_of_plasma_membrane	132	0.025964	0.084837	0.37979	0.846565
GO:0016573_histone_acetylation	108	0.028155	0.09219	0.38003	0.846565
GO:0006915_apoptotic_process	1308	0.0084455	0.027689	0.38018	0.846565
GO:0044839_cell_cycle_G2M_phase_transition	192	0.020544	0.067606	0.38061	0.846565
GO:0051129_negative_regulation_of_cellular_component_organization	529	0.012932	0.042626	0.3808	0.846565
GO:0006887_exocytosis	768	0.010315	0.0342	0.38147	0.846565
GO:0031349_positive_regulation_of_defense_response	352	0.015569	0.052455	0.38331	0.846565
GO:0052689_carboxylic_ester_hydrolase_activity	101	0.028534	0.096216	0.3834	0.846565
GO:0000398_mRNA_splicing_via_spliceosome	310	0.017393	0.058883	0.38385	0.846565
GO:0050707_regulation_of_cytokine_secretion	142	0.023375	0.079149	0.38387	0.846565
GO:0051224_negative_regulation_of_protein_transport	136	0.024562	0.083194	0.38391	0.846565
GO:0060759_regulation_of_response_to_cytokine_stimulus	136	0.021614	0.073308	0.38406	0.846565
GO:0003700_DNAbinding_transcription_factor_activity	1664	0.0072724	0.024673	0.38409	0.846565
GO:0044452_nucleolar_part	171	0.020979	0.072147	0.38561	0.846565
GO:0001503_ossification	214	0.018758	0.064639	0.38584	0.846565
GO:1901568_fatty_acid_derivative_metabolic_process	143	0.022196	0.076955	0.38651	0.846565
GO:0061572_actin_filament_bundle_organization	125	0.023543	0.082059	0.38709	0.846565
GO:1901990_regulation_of_mitotic_cell_cycle_phase_transition	313	0.015576	0.054594	0.38771	0.846565
GO:0007159_leukocyte_cellcell_adhesion	245	0.017497	0.061504	0.38802	0.846565
GO:0001934_positive_regulation_of_protein_phosphorylation	834	0.0095934	0.033811	0.38831	0.846565
GO:0048738_cardiac_muscle_tissue_development	130	0.024994	0.088497	0.38881	0.846565
GO:0050778_positive_regulation_of_immune_response	607	0.011455	0.040651	0.38905	0.846565
GO:0051701_interaction_with_host	132	0.023201	0.082497	0.38926	0.846565
GO:0098562_cytoplasmic_side_of_membrane	150	0.022416	0.080352	0.39013	0.846565
GO:0004984_olfactory_receptor_activity	286	0.019814	0.071603	0.391	0.846565
GO:0000139_Golgi_membrane	467	0.012995	0.046969	0.39101	0.846565
GO:0001664_G_proteincoupled_receptor_binding	228	0.017598	0.064095	0.39182	0.846565
GO:0000375_RNA_splicing_via_transesterification_reactions	310	0.01601	0.058648	0.39244	0.846565
GO:0000793_condensed_chromosome	123	0.02202	0.08108	0.39297	0.846565
GO:0061134_peptidase_regulator_activity	140	0.022036	0.081273	0.39314	0.846565
GO:0019439_aromatic_compound_catabolic_process	530	0.011375	0.042659	0.39487	0.846565
GO:0051493_regulation_of_cytoskeleton_organization	414	0.012846	0.048181	0.39488	0.846565
GO:0052548_regulation_of_endopeptidase_activity	269	0.016008	0.060277	0.39528	0.846565
GO:0030100_regulation_of_endocytosis	194	0.017966	0.068176	0.39608	0.846565
GO:0000165_MAPK_cascade	750	0.0094671	0.036073	0.39649	0.846565
GO:0022604_regulation_of_cell_morphogenesis	331	0.014746	0.056193	0.3965	0.846565
GO:0072359_circulatory_system_development	727	0.0094854	0.036298	0.39692	0.846565
GO:0023014_signal_transduction_by_protein_phosphorylation	764	0.0090777	0.0356	0.39937	0.846565
GO:0045177_apical_part_of_cell	182	0.018615	0.073671	0.40026	0.846565
GO:0010256_endomembrane_system_organization	332	0.013063	0.051992	0.40081	0.846565
GO:0009150_purine_ribonucleotide_metabolic_process	354	0.012969	0.051695	0.40096	0.846565
GO:0070371_ERK1_and_ERK2_cascade	265	0.014787	0.058999	0.40105	0.846565
GO:0016053_organic_acid_biosynthetic_process	330	0.013114	0.052419	0.40123	0.846565
GO:0019221_cytokinemediated_signaling_pathway	665	0.0094774	0.038035	0.40161	0.846565
GO:0032944_regulation_of_mononuclear_cell_proliferation	145	0.0204	0.081864	0.40161	0.846565
GO:0007043_cellcell_junction_assembly	100	0.021861	0.090969	0.40504	0.846565
GO:0045926_negative_regulation_of_growth	161	0.019453	0.082213	0.40648	0.846565
GO:0019001_guanyl_nucleotide_binding	183	0.016613	0.070557	0.40693	0.846565
GO:0042325_regulation_of_phosphorylation	1204	0.006571	0.028418	0.40857	0.846565
GO:0140056_organelle_localization_by_membrane_tethering	144	0.017753	0.076823	0.40863	0.846565
GO:0048646_anatomical_structure_formation_involved_in_morphogenesis	733	0.0082149	0.03613	0.41007	0.846565
GO:0007162_negative_regulation_of_cell_adhesion	214	0.014788	0.065421	0.41058	0.846565
GO:0051272_positive_regulation_of_cellular_component_movement	406	0.010412	0.046107	0.41067	0.846565
GO:0034341_response_to_interferongamma	151	0.018384	0.081745	0.41103	0.846565
GO:0016773_phosphotransferase_activity_alcohol_group_as_acceptor	698	0.0081523	0.036279	0.4111	0.846565
GO:1901342_regulation_of_vasculature_development	240	0.013618	0.060622	0.41113	0.846565
GO:0015931_nucleobasecontaining_compound_transport	174	0.016205	0.072841	0.41197	0.846565
GO:0031966_mitochondrial_membrane	513	0.0098619	0.044402	0.41212	0.846565
GO:0046390_ribose_phosphate_biosynthetic_process	190	0.015526	0.070102	0.41236	0.846565
GO:0007507_heart_development	312	0.012013	0.054694	0.41308	0.846565
GO:0006475_internal_protein_amino_acid_acetylation	115	0.019154	0.088802	0.41462	0.846565
GO:0008237_metallopeptidase_activity	144	0.016568	0.076874	0.41468	0.846565
GO:0051338_regulation_of_transferase_activity	735	0.0077868	0.03628	0.41503	0.846565
GO:0006790_sulfur_compound_metabolic_process	321	0.011527	0.053973	0.41544	0.846565
GO:0002440_production_of_molecular_mediator_of_immune_response	206	0.016516	0.077374	0.41549	0.846565
GO:0046777_protein_autophosphorylation	198	0.013865	0.064967	0.4155	0.846565
GO:0016071_mRNA_metabolic_process	665	0.0083915	0.039542	0.41597	0.846565
GO:0019882_antigen_processing_and_presentation	158	0.017078	0.081261	0.41677	0.846565
GO:0032102_negative_regulation_of_response_to_external_stimulus	240	0.012375	0.059066	0.41703	0.846565
GO:0007018_microtubulebased_movement	228	0.012455	0.059587	0.41722	0.846565
GO:0044297_cell_body	196	0.014681	0.070454	0.41747	0.846565
GO:0048878_chemical_homeostasis	836	0.00707	0.034242	0.41821	0.846565
GO:0034404_nucleobasecontaining_small_molecule_biosynthetic_process	131	0.018005	0.087588	0.41856	0.846565
GO:0009653_anatomical_structure_morphogenesis	1729	0.0048903	0.02381	0.41864	0.846565
GO:0006665_sphingolipid_metabolic_process	126	0.017366	0.084761	0.41883	0.846565
GO:0061041_regulation_of_wound_healing	104	0.018195	0.089527	0.41948	0.846565
GO:0098858_actinbased_cell_projection	115	0.018991	0.093457	0.41949	0.846565
GO:0015934_large_ribosomal_subunit	120	0.018045	0.088896	0.41957	0.846565
GO:0045321_leukocyte_activation	1012	0.0062345	0.031176	0.42075	0.846565
GO:0005783_endoplasmic_reticulum	1480	0.0051012	0.025544	0.42086	0.846565
GO:0009755_hormonemediated_signaling_pathway	148	0.014787	0.074157	0.42097	0.846565
GO:0031399_regulation_of_protein_modification_process	1399	0.0052646	0.026649	0.4217	0.846565
GO:0055086_nucleobasecontaining_small_molecule_metabolic_process	561	0.008151	0.041303	0.42178	0.846565
GO:0006333_chromatin_assembly_or_disassembly	157	0.016944	0.086761	0.42258	0.846565
GO:0034728_nucleosome_organization	152	0.017036	0.087562	0.42287	0.846565
GO:0009792_embryo_development_ending_in_birth_or_egg_hatching	188	0.013545	0.071041	0.42439	0.846565
GO:0044419_interspecies_interaction_between_organisms	438	0.0086185	0.045295	0.42455	0.846565
GO:0009416_response_to_light_stimulus	210	0.012634	0.066521	0.42468	0.846565
GO:0036464_cytoplasmic_ribonucleoprotein_granule	191	0.012776	0.06742	0.42485	0.846565
GO:0031401_positive_regulation_of_protein_modification_process	984	0.0059481	0.031493	0.4251	0.846565
GO:0032838_plasma_membrane_bounded_cell_projection_cytoplasm	104	0.016854	0.089375	0.42521	0.846565
GO:1902275_regulation_of_chromatin_organization	128	0.016039	0.086789	0.42669	0.846565
GO:0006405_RNA_export_from_nucleus	136	0.015242	0.082618	0.42681	0.846565
GO:0034032_purine_nucleoside_bisphosphate_metabolic_process	119	0.015619	0.084729	0.42687	0.846565
GO:1901987_regulation_of_cell_cycle_phase_transition	318	0.0095763	0.052583	0.42775	0.846565
GO:0043067_regulation_of_programmed_cell_death	1101	0.0054589	0.030039	0.4279	0.846565
GO:0010941_regulation_of_cell_death	1199	0.0051151	0.028699	0.42927	0.846565
GO:0009166_nucleotide_catabolic_process	106	0.016899	0.095216	0.42956	0.846565
GO:0062023_collagencontaining_extracellular_matrix	277	0.010162	0.058603	0.43117	0.846565
GO:0051650_establishment_of_vesicle_localization	205	0.011333	0.065394	0.43121	0.846565
GO:0010647_positive_regulation_of_cell_communication	1315	0.0046546	0.02704	0.43167	0.846565
GO:0009895_negative_regulation_of_catabolic_process	208	0.011158	0.064982	0.43184	0.846565
GO:0034332_adherens_junction_organization	117	0.014134	0.082898	0.43231	0.846565
GO:2001251_negative_regulation_of_chromosome_organization	120	0.013994	0.082144	0.43236	0.846565
GO:0050663_cytokine_secretion	156	0.012846	0.07563	0.43256	0.846565
GO:0071466_cellular_response_to_xenobiotic_stimulus	121	0.014708	0.087104	0.43295	0.846565
GO:0034765_regulation_of_ion_transmembrane_transport	251	0.010138	0.060208	0.43314	0.846565
GO:0033674_positive_regulation_of_kinase_activity	420	0.0079242	0.047182	0.43331	0.846565
GO:0050866_negative_regulation_of_cell_activation	120	0.014636	0.087638	0.43368	0.846565
GO:0043542_endothelial_cell_migration	170	0.012172	0.072906	0.4337	0.846565
GO:0010038_response_to_metal_ion	202	0.01112	0.067155	0.43424	0.846565
GO:0044093_positive_regulation_of_molecular_function	1203	0.004693	0.028379	0.43433	0.846565
GO:1903531_negative_regulation_of_secretion_by_cell	129	0.013645	0.083768	0.4353	0.846565
GO:0045165_cell_fate_commitment	131	0.013785	0.085158	0.4357	0.846565
GO:0010466_negative_regulation_of_peptidase_activity	131	0.013883	0.086413	0.43618	0.846565
GO:0000228_nuclear_chromosome	538	0.0068527	0.042739	0.43631	0.846565
GO:0005764_lysosome	537	0.0066798	0.041731	0.43641	0.846565
GO:0040017_positive_regulation_of_locomotion	418	0.0069625	0.045593	0.43931	0.846565
GO:0098772_molecular_function_regulator	1469	0.0040001	0.0264	0.43978	0.846565
GO:0080134_regulation_of_response_to_stress	1213	0.0043181	0.02862	0.44004	0.846565
GO:0023057_negative_regulation_of_signaling	980	0.004581	0.030404	0.44012	0.846565
GO:0005768_endosome	660	0.005683	0.037913	0.44042	0.846565
GO:0045088_regulation_of_innate_immune_response	323	0.0080091	0.053735	0.44076	0.846565
GO:0045860_positive_regulation_of_protein_kinase_activity	396	0.0073075	0.049125	0.44087	0.846565
GO:0033865_nucleoside_bisphosphate_metabolic_process	118	0.012695	0.086035	0.44135	0.846565
GO:0033875_ribonucleoside_bisphosphate_metabolic_process	118	0.012695	0.086035	0.44135	0.846565
GO:0034655_nucleobasecontaining_compound_catabolic_process	482	0.0065995	0.044938	0.44162	0.846565
GO:0006468_protein_phosphorylation	1498	0.0037294	0.025402	0.44164	0.846565
GO:0042129_regulation_of_T_cell_proliferation	107	0.014373	0.098419	0.44195	0.846565
GO:1905952_regulation_of_lipid_localization	101	0.013261	0.091496	0.44238	0.846565
GO:0006633_fatty_acid_biosynthetic_process	124	0.011908	0.082272	0.44246	0.846565
GO:1903829_positive_regulation_of_cellular_protein_localization	260	0.0087848	0.061697	0.44339	0.846565
GO:0044448_cell_cortex_part	132	0.012701	0.08939	0.44351	0.846565
GO:0023056_positive_regulation_of_signaling	1322	0.0037421	0.026973	0.44483	0.846565
GO:0051128_regulation_of_cellular_component_organization	1876	0.0032391	0.023517	0.44522	0.846565
GO:0019901_protein_kinase_binding	512	0.0058402	0.042532	0.44539	0.846565
GO:0030424_axon	298	0.0076744	0.056007	0.44551	0.846565
GO:0072522_purinecontaining_compound_biosynthetic_process	203	0.0090418	0.066365	0.44581	0.846565
GO:0009152_purine_ribonucleotide_biosynthetic_process	179	0.0093061	0.07071	0.44765	0.846565
GO:0005911_cellcell_junction	290	0.0066823	0.05389	0.45066	0.846565
GO:0045787_positive_regulation_of_cell_cycle	324	0.0065789	0.05325	0.45084	0.846565
GO:0050878_regulation_of_body_fluid_levels	373	0.0060136	0.04961	0.45176	0.846565
GO:0070268_cornification	110	0.013181	0.10943	0.45206	0.846565
GO:0019899_enzyme_binding	1917	0.0027788	0.023295	0.45252	0.846565
GO:0048568_embryonic_organ_development	174	0.0084859	0.071199	0.45256	0.846565
GO:0097164_ammonium_ion_metabolic_process	165	0.0091031	0.07644	0.4526	0.846565
GO:0010951_negative_regulation_of_endopeptidase_activity	128	0.010474	0.088616	0.45296	0.846565
GO:0002757_immune_responseactivating_signal_transduction	509	0.0053885	0.046093	0.45347	0.846565
GO:0012501_programmed_cell_death	1444	0.0031169	0.02666	0.45347	0.846565
GO:0043069_negative_regulation_of_programmed_cell_death	628	0.0045593	0.039022	0.45349	0.846565
GO:1904062_regulation_of_cation_transmembrane_transport	239	0.0069525	0.061269	0.45483	0.846565
GO:0052547_regulation_of_peptidase_activity	275	0.0066676	0.05883	0.45488	0.846565
GO:1902749_regulation_of_cell_cycle_G2M_phase_transition	150	0.008512	0.075476	0.4551	0.846565
GO:0016192_vesiclemediated_transport	1736	0.0027583	0.024559	0.45529	0.846565
GO:0005975_carbohydrate_metabolic_process	375	0.0057434	0.051171	0.45532	0.846565
GO:0022406_membrane_docking	153	0.0082261	0.07467	0.45614	0.846565
GO:0005635_nuclear_envelope	340	0.0054811	0.049904	0.45627	0.846565
GO:0098813_nuclear_chromosome_segregation	216	0.0067072	0.061235	0.45639	0.846565
GO:0007034_vacuolar_transport	110	0.010059	0.092386	0.45665	0.846565
GO:0006941_striated_muscle_contraction	125	0.0092643	0.085727	0.45697	0.846565
GO:0007098_centrosome_cycle	107	0.0094804	0.087728	0.45697	0.846565
GO:0036459_thioldependent_ubiquitinyl_hydrolase_activity	106	0.01139	0.10596	0.4572	0.846565
GO:0034248_regulation_of_cellular_amide_metabolic_process	282	0.0058926	0.055047	0.45738	0.846565
GO:0016485_protein_processing	269	0.0068425	0.064836	0.45798	0.846565
GO:0060348_bone_development	107	0.010214	0.097121	0.45812	0.846565
GO:0002444_myeloid_leukocyte_mediated_immunity	513	0.0042651	0.041096	0.45867	0.846565
GO:0017111_nucleosidetriphosphatase_activity	646	0.0036324	0.037175	0.46108	0.846565
GO:0051186_cofactor_metabolic_process	472	0.0043446	0.044583	0.46118	0.846565
GO:0001659_temperature_homeostasis	154	0.0070361	0.073555	0.4619	0.846565
GO:0051048_negative_regulation_of_secretion	140	0.0076713	0.080512	0.46205	0.846565
GO:0045089_positive_regulation_of_innate_immune_response	276	0.0055265	0.059225	0.46283	0.846565
GO:1901361_organic_cyclic_compound_catabolic_process	553	0.0038688	0.041505	0.46287	0.846565
GO:0097191_extrinsic_apoptotic_signaling_pathway	162	0.0067861	0.072883	0.46291	0.846565
GO:2000116_regulation_of_cysteinetype_endopeptidase_activity	184	0.0065675	0.071707	0.46351	0.846565
GO:2000147_positive_regulation_of_cell_motility	396	0.0042425	0.046445	0.46361	0.846565
GO:0060562_epithelial_tube_morphogenesis	150	0.0072482	0.080407	0.46409	0.846565
GO:0018393_internal_peptidyllysine_acetylation	110	0.0080962	0.090616	0.4644	0.846565
GO:0016311_dephosphorylation	300	0.0048984	0.056015	0.46516	0.846565
GO:0050790_regulation_of_catalytic_activity	1533	0.0022342	0.025738	0.46541	0.846565
GO:0043433_negative_regulation_of_DNAbinding_transcription_factor_activity	141	0.0070909	0.082189	0.46562	0.846565
GO:0101002_ficolin1rich_granule	185	0.0060023	0.070015	0.46584	0.846565
GO:0045055_regulated_exocytosis	696	0.0030361	0.035751	0.46616	0.846565
GO:0030162_regulation_of_proteolysis	612	0.0035015	0.0417	0.46654	0.846565
GO:0044092_negative_regulation_of_molecular_function	775	0.0029936	0.035681	0.46657	0.846565
GO:0046488_phosphatidylinositol_metabolic_process	155	0.0061021	0.074647	0.46742	0.846565
GO:0031301_integral_component_of_organelle_membrane	149	0.00688	0.084484	0.46755	0.846565
GO:0043122_regulation_of_IkappaB_kinaseNFkappaB_signaling	199	0.0053917	0.067494	0.46817	0.846565
GO:0000323_lytic_vacuole	538	0.0033138	0.041699	0.46833	0.846565
GO:0055074_calcium_ion_homeostasis	335	0.0041416	0.052686	0.46867	0.846565
GO:0038096_Fcgamma_receptor_signaling_pathway_involved_in_phagocytosis	133	0.0071338	0.091179	0.46882	0.846565
GO:0006066_alcohol_metabolic_process	257	0.0047093	0.060751	0.46911	0.846565
GO:0071824_proteinDNA_complex_subunit_organization	226	0.005286	0.069293	0.4696	0.846565
GO:0060491_regulation_of_cell_projection_assembly	135	0.0059864	0.080352	0.47031	0.846565
GO:0010648_negative_regulation_of_cell_communication	975	0.0022564	0.030441	0.47046	0.846565
GO:0070661_leukocyte_proliferation	187	0.0054148	0.073641	0.47069	0.846565
GO:0030017_sarcomere	122	0.0057784	0.082261	0.472	0.846565
GO:0072331_signal_transduction_by_p53_class_mediator	194	0.0048865	0.072801	0.47324	0.846565
GO:0071426_ribonucleoprotein_complex_export_from_nucleus	128	0.0055269	0.084786	0.47401	0.846565
GO:0019783_ubiquitinlike_proteinspecific_protease_activity	116	0.0062912	0.097586	0.4743	0.846565
GO:0016462_pyrophosphatase_activity	676	0.00228	0.036538	0.47512	0.846565
GO:0042327_positive_regulation_of_phosphorylation	848	0.0020364	0.033388	0.47568	0.846565
GO:0048589_developmental_growth	274	0.0036856	0.060473	0.4757	0.846565
GO:0009411_response_to_UV	119	0.005081	0.088263	0.47705	0.846565
GO:0043025_neuronal_cell_body	174	0.0041879	0.073543	0.47729	0.846565
GO:0031032_actomyosin_structure_organization	151	0.0039355	0.073546	0.47866	0.846565
GO:0043086_negative_regulation_of_catalytic_activity	516	0.0022646	0.04364	0.47931	0.846565
GO:0070372_regulation_of_ERK1_and_ERK2_cascade	251	0.0029821	0.060497	0.48034	0.846565
GO:0009260_ribonucleotide_biosynthetic_process	184	0.0034812	0.070745	0.48038	0.846565
GO:0007006_mitochondrial_membrane_organization	112	0.0044583	0.09104	0.48047	0.846565
GO:0006164_purine_nucleotide_biosynthetic_process	190	0.0033384	0.069052	0.48072	0.846565
GO:0015399_primary_active_transmembrane_transporter_activity	101	0.004524	0.0948	0.48097	0.846565
GO:0015405_PPbondhydrolysisdriven_transmembrane_transporter_activity	101	0.004524	0.0948	0.48097	0.846565
GO:2001236_regulation_of_extrinsic_apoptotic_signaling_pathway	111	0.004097	0.087029	0.48123	0.846565
GO:0043043_peptide_biosynthetic_process	524	0.0020061	0.042663	0.48125	0.846565
GO:0002274_myeloid_leukocyte_activation	568	0.00184	0.039423	0.48139	0.846565
GO:1901292_nucleoside_phosphate_catabolic_process	108	0.0041128	0.095205	0.48277	0.846565
GO:0033993_response_to_lipid	473	0.0018911	0.044094	0.4829	0.846565
GO:0002285_lymphocyte_activation_involved_in_immune_response	126	0.0040263	0.094442	0.483	0.846565
GO:0032886_regulation_of_microtubulebased_process	175	0.0030523	0.071804	0.48305	0.846565
GO:0030667_secretory_granule_membrane	269	0.002448	0.057687	0.48308	0.846565
GO:0044451_nucleoplasm_part	949	0.001332	0.031639	0.48321	0.846565
GO:0040007_growth	445	0.001935	0.046297	0.48333	0.846565
GO:0006520_cellular_amino_acid_metabolic_process	282	0.0022764	0.056867	0.48403	0.846565
GO:0006024_glycosaminoglycan_biosynthetic_process	103	0.0036998	0.096433	0.4847	0.846565
GO:0006023_aminoglycan_biosynthetic_process	107	0.0036159	0.094647	0.48476	0.846565
GO:0001650_fibrillar_center	130	0.0032415	0.085226	0.48483	0.846565
GO:0051301_cell_division	210	0.0024685	0.065202	0.4849	0.846565
GO:0070507_regulation_of_microtubule_cytoskeleton_organization	149	0.0028798	0.078651	0.4854	0.846565
GO:0098798_mitochondrial_protein_complex	244	0.0023402	0.064579	0.48555	0.846565
GO:0000819_sister_chromatid_segregation	165	0.0025811	0.072587	0.48582	0.846565
GO:0030029_actin_filamentbased_process	584	0.0013914	0.039874	0.48608	0.846565
GO:0046486_glycerolipid_metabolic_process	344	0.0015756	0.050599	0.48758	0.847333
GO:0060089_molecular_transducer_activity	1185	0.00089644	0.029655	0.48794	0.847333
GO:0044431_Golgi_apparatus_part	679	0.0011616	0.038484	0.48796	0.847333
GO:0030178_negative_regulation_of_Wnt_signaling_pathway	133	0.0022746	0.078665	0.48847	0.847385
GO:0090575_RNA_polymerase_II_transcription_factor_complex	149	0.0020597	0.077743	0.48943	0.848217
GO:0120032_regulation_of_plasma_membrane_bounded_cell_projection_assembly	139	0.0017291	0.078932	0.49126	0.849149
GO:0044843_cell_cycle_G1S_phase_transition	210	0.0014868	0.068202	0.4913	0.849149
GO:0007219_Notch_signaling_pathway	118	0.0018912	0.087803	0.49141	0.849149
GO:0044391_ribosomal_subunit	187	0.0013527	0.074449	0.49275	0.85006
GO:0048037_cofactor_binding	262	0.0010088	0.05671	0.4929	0.85006
GO:0030658_transport_vesicle_membrane	109	0.0015204	0.097127	0.49376	0.850712
GO:0043410_positive_regulation_of_MAPK_cascade	452	0.00064235	0.04603	0.49443	0.850904
GO:0042098_T_cell_proliferation	113	0.00086695	0.09291	0.49628	0.850904
GO:0044798_nuclear_transcription_factor_complex	178	0.00066074	0.070816	0.49628	0.850904
GO:0060341_regulation_of_cellular_localization	621	0.00032621	0.039434	0.4967	0.850904
GO:1901214_regulation_of_neuron_death	155	0.00052171	0.077405	0.49731	0.850904
GO:0006289_nucleotideexcision_repair	103	0.00054084	0.092169	0.49766	0.850904
GO:0030307_positive_regulation_of_cell_growth	106	0.00034091	0.091615	0.49852	0.850904
GO:0072329_monocarboxylic_acid_catabolic_process	107	0.0002893	0.08724	0.49868	0.850904
GO:0051604_protein_maturation	270	0.00019456	0.060274	0.49871	0.850904
GO:0006006_glucose_metabolic_process	135	4.8858e-05	0.087421	0.49978	0.850904
GO:0016324_apical_plasma_membrane	153	-3.1374e-05	0.08126	0.50015	0.850904
GO:0055065_metal_ion_homeostasis	471	-2.217e-05	0.044884	0.5002	0.850904
GO:0030900_forebrain_development	128	-0.00011638	0.078581	0.50059	0.850904
GO:0061013_regulation_of_mRNA_catabolic_process	128	-0.0002796	0.082052	0.50136	0.850904
GO:0040008_regulation_of_growth	360	-0.00032116	0.052412	0.50244	0.850904
GO:0007163_establishment_or_maintenance_of_cell_polarity	145	-0.00046537	0.073234	0.50254	0.850904
GO:0009617_response_to_bacterium	396	-0.00051787	0.053819	0.50384	0.850904
GO:0031330_negative_regulation_of_cellular_catabolic_process	191	-0.00082609	0.067925	0.50485	0.850904
GO:0002275_myeloid_cell_activation_involved_in_immune_response	508	-0.00052394	0.041311	0.50506	0.850904
GO:0070972_protein_localization_to_endoplasmic_reticulum	128	-0.0013028	0.09075	0.50573	0.850904
GO:1904813_ficolin1rich_granule_lumen	124	-0.0012849	0.086387	0.50593	0.850904
GO:0008277_regulation_of_G_proteincoupled_receptor_signaling_pathway	112	-0.0016353	0.092462	0.50706	0.850904
GO:0007188_adenylate_cyclasemodulating_G_proteincoupled_receptor_signaling_pathway	187	-0.001277	0.068249	0.50746	0.850904
GO:0030016_myofibril	137	-0.0014979	0.078062	0.50765	0.850904
GO:0004888_transmembrane_signaling_receptor_activity	987	-0.00066882	0.032989	0.50809	0.850904
GO:0034249_negative_regulation_of_cellular_amide_metabolic_process	118	-0.0020449	0.082019	0.50995	0.850904
GO:0004672_protein_kinase_activity	570	-0.00101	0.039909	0.5101	0.850904
GO:0051346_negative_regulation_of_hydrolase_activity	278	-0.0015765	0.058615	0.51073	0.850904
GO:0031098_stressactivated_protein_kinase_signaling_cascade	255	-0.0016693	0.061398	0.51084	0.850904
GO:0098857_membrane_microdomain	182	-0.0018959	0.066981	0.51129	0.850904
GO:0002703_regulation_of_leukocyte_mediated_immunity	132	-0.0026889	0.088716	0.51209	0.850904
GO:0016791_phosphatase_activity	235	-0.0019826	0.062771	0.5126	0.850904
GO:0060090_molecular_adaptor_activity	142	-0.002537	0.078503	0.51289	0.850904
GO:0006323_DNA_packaging	168	-0.0027379	0.081706	0.51337	0.850904
GO:0009968_negative_regulation_of_signal_transduction	977	-0.0010942	0.030652	0.51424	0.850904
GO:0070613_regulation_of_protein_processing	155	-0.0033032	0.092028	0.51432	0.850904
GO:0031570_DNA_integrity_checkpoint	144	-0.0032252	0.083621	0.51538	0.850904
GO:0031300_intrinsic_component_of_organelle_membrane	156	-0.003187	0.082304	0.51544	0.850904
GO:0072507_divalent_inorganic_cation_homeostasis	372	-0.0019644	0.050599	0.51548	0.850904
GO:0038093_Fc_receptor_signaling_pathway	181	-0.0030113	0.07502	0.51601	0.850904
GO:0061025_membrane_fusion	120	-0.0037085	0.08941	0.51654	0.850904
GO:0042582_azurophil_granule	154	-0.0031263	0.075078	0.51661	0.850904
GO:0000086_G2M_transition_of_mitotic_cell_cycle	173	-0.0030138	0.07159	0.51679	0.850904
GO:0097193_intrinsic_apoptotic_signaling_pathway	215	-0.0027926	0.066352	0.51679	0.850904
GO:0071166_ribonucleoprotein_complex_localization	129	-0.0036512	0.084692	0.51719	0.850904
GO:0002576_platelet_degranulation	125	-0.0038341	0.088172	0.51734	0.850904
GO:0014706_striated_muscle_tissue_development	186	-0.0032639	0.071928	0.5181	0.850904
GO:0007059_chromosome_segregation	256	-0.0026063	0.056195	0.5185	0.850904
GO:0008047_enzyme_activator_activity	403	-0.0022849	0.048362	0.51884	0.850904
GO:0016817_hydrolase_activity_acting_on_acid_anhydrides	678	-0.001761	0.036478	0.51925	0.850904
GO:0016818_hydrolase_activity_acting_on_acid_anhydrides_in_phosphoruscontaining_anhydrides	678	-0.001761	0.036478	0.51925	0.850904
GO:0051606_detection_of_stimulus	197	-0.0032509	0.067309	0.51926	0.850904
GO:0004843_thioldependent_ubiquitinspecific_protease_activity	101	-0.0056421	0.1133	0.51986	0.850904
GO:0071482_cellular_response_to_light_stimulus	106	-0.0046626	0.093476	0.51989	0.850904
GO:0006874_cellular_calcium_ion_homeostasis	330	-0.0028675	0.05327	0.52146	0.852684
GO:0051961_negative_regulation_of_nervous_system_development	152	-0.0043459	0.076047	0.52279	0.854068
GO:0043901_negative_regulation_of_multiorganism_process	142	-0.0047097	0.078611	0.52389	0.854099
GO:0016301_kinase_activity	747	-0.0021336	0.035348	0.52407	0.854099
GO:0032496_response_to_lipopolysaccharide	179	-0.0046874	0.077023	0.52426	0.854099
GO:0051648_vesicle_localization	211	-0.0041023	0.064968	0.52517	0.854793
GO:0009117_nucleotide_metabolic_process	476	-0.0029147	0.044794	0.52594	0.855195
GO:0005766_primary_lysosome	153	-0.0050595	0.075202	0.52682	0.855195
GO:0098589_membrane_region	189	-0.0044641	0.066219	0.52687	0.855195
GO:0045121_membrane_raft	182	-0.0048026	0.066919	0.52861	0.856629
GO:0044432_endoplasmic_reticulum_part	1020	-0.0022294	0.030066	0.52956	0.856629
GO:0016310_phosphorylation	1712	-0.0018022	0.023962	0.52998	0.856629
GO:0033044_regulation_of_chromosome_organization	271	-0.0043343	0.057117	0.53024	0.856629
GO:0030036_actin_cytoskeleton_organization	516	-0.0033158	0.0425	0.53109	0.856629
GO:0060548_negative_regulation_of_cell_death	689	-0.0029483	0.037159	0.53162	0.856629
GO:0006753_nucleoside_phosphate_metabolic_process	483	-0.0035433	0.044323	0.53186	0.856629
GO:0000922_spindle_pole	106	-0.0072443	0.089594	0.53222	0.856629
GO:0098800_inner_mitochondrial_membrane_protein_complex	127	-0.0071221	0.088095	0.53222	0.856629
GO:0048471_perinuclear_region_of_cytoplasm	407	-0.0039628	0.047405	0.53331	0.856629
GO:0002706_regulation_of_lymphocyte_mediated_immunity	105	-0.0085571	0.10131	0.53366	0.856629
GO:0044772_mitotic_cell_cycle_phase_transition	432	-0.0039919	0.04695	0.53388	0.856629
GO:0048002_antigen_processing_and_presentation_of_peptide_antigen	131	-0.0080576	0.090669	0.53541	0.856629
GO:0061630_ubiquitin_protein_ligase_activity	169	-0.0065771	0.073868	0.53547	0.856629
GO:0019318_hexose_metabolic_process	151	-0.0073966	0.082482	0.53573	0.856629
GO:0000981_DNAbinding_transcription_factor_activity_RNA_polymerase_IIspecific	1593	-0.0023679	0.025248	0.53736	0.856629
GO:0007093_mitotic_cell_cycle_checkpoint	153	-0.0075213	0.079984	0.53746	0.856629
GO:0007178_transmembrane_receptor_protein_serinethreonine_kinase_signaling_pathway	264	-0.005567	0.058759	0.53774	0.856629
GO:0008219_cell_death	1560	-0.0024213	0.025504	0.53782	0.856629
GO:0007010_cytoskeleton_organization	1065	-0.0028488	0.02994	0.5379	0.856629
GO:0071559_response_to_transforming_growth_factor_beta	184	-0.0064446	0.067659	0.53794	0.856629
GO:0044403_symbiont_process	395	-0.004634	0.047837	0.53858	0.856876
GO:0019904_protein_domain_specific_binding	462	-0.0045967	0.046067	0.53974	0.857266
GO:0072593_reactive_oxygen_species_metabolic_process	197	-0.00719	0.069183	0.54139	0.857266
GO:0016049_cell_growth	285	-0.006056	0.057775	0.54174	0.857266
GO:0005773_vacuole	600	-0.0042025	0.039598	0.54226	0.857266
GO:0090288_negative_regulation_of_cellular_response_to_growth_factor_stimulus	125	-0.0089928	0.082762	0.54326	0.857266
GO:0051248_negative_regulation_of_protein_metabolic_process	748	-0.003793	0.034886	0.54329	0.857266
GO:0007249_IkappaB_kinaseNFkappaB_signaling	226	-0.0070169	0.063405	0.54406	0.857266
GO:2000257_regulation_of_protein_activation_cascade	107	-0.013793	0.12313	0.54459	0.857266
GO:0051592_response_to_calcium_ion	106	-0.01016	0.090222	0.54483	0.857266
GO:0044770_cell_cycle_phase_transition	444	-0.0051411	0.045576	0.54491	0.857266
GO:0061695_transferase_complex_transferring_phosphoruscontaining_groups	238	-0.0070657	0.061989	0.54537	0.857266
GO:1904018_positive_regulation_of_vasculature_development	133	-0.0097469	0.08534	0.54546	0.857266
GO:0019935_cyclicnucleotidemediated_signaling	160	-0.008735	0.076117	0.54568	0.857266
GO:0001944_vasculature_development	418	-0.005336	0.046439	0.54574	0.857266
GO:0005770_late_endosome	168	-0.0088476	0.075418	0.54669	0.857266
GO:0007187_G_proteincoupled_receptor_signaling_pathway_coupled_to_cyclic_nucleotide_second_messenger	219	-0.007693	0.063406	0.54828	0.857266
GO:0006650_glycerophospholipid_metabolic_process	281	-0.0069538	0.057304	0.54829	0.857266
GO:0002764_immune_responseregulating_signaling_pathway	433	-0.0057247	0.046722	0.54876	0.857266
GO:0009199_ribonucleoside_triphosphate_metabolic_process	189	-0.0090446	0.072449	0.54968	0.857266
GO:0060537_muscle_tissue_development	173	-0.0090326	0.071966	0.54994	0.857266
GO:0046651_lymphocyte_proliferation	176	-0.0095621	0.075959	0.55009	0.857266
GO:0120161_regulation_of_coldinduced_thermogenesis	142	-0.0098844	0.07705	0.55104	0.857266
GO:0019884_antigen_processing_and_presentation_of_exogenous_antigen	126	-0.012008	0.091576	0.55216	0.857266
GO:0050657_nucleic_acid_transport	152	-0.010214	0.07782	0.55221	0.857266
GO:0050658_RNA_transport	152	-0.010214	0.07782	0.55221	0.857266
GO:0022408_negative_regulation_of_cellcell_adhesion	130	-0.010919	0.08296	0.55236	0.857266
GO:0006820_anion_transport	416	-0.0064786	0.048851	0.55275	0.857266
GO:0051174_regulation_of_phosphorus_metabolic_process	1342	-0.0036019	0.027105	0.55286	0.857266
GO:0032101_regulation_of_response_to_external_stimulus	655	-0.0051605	0.037955	0.55407	0.857266
GO:0051649_establishment_of_localization_in_cell	1803	-0.0032935	0.024064	0.55443	0.857266
GO:0072358_cardiovascular_system_development	421	-0.0064905	0.046188	0.55588	0.857266
GO:0005875_microtubule_associated_complex	134	-0.011217	0.079787	0.5559	0.857266
GO:0070820_tertiary_granule	164	-0.010069	0.071204	0.55623	0.857266
GO:0031424_keratinization	197	-0.013266	0.093361	0.55649	0.857266
GO:0006875_cellular_metal_ion_homeostasis	432	-0.0069551	0.047227	0.55854	0.857266
GO:0002366_leukocyte_activation_involved_in_immune_response	624	-0.0056892	0.038175	0.55923	0.857266
GO:0050776_regulation_of_immune_response	774	-0.0052383	0.03511	0.5593	0.857266
GO:0019933_cAMPmediated_signaling	144	-0.012053	0.079777	0.56005	0.857266
GO:0098791_Golgi_subcompartment	568	-0.0063898	0.041868	0.56065	0.857266
GO:0048588_developmental_cell_growth	114	-0.014197	0.092479	0.561	0.857266
GO:0001568_blood_vessel_development	398	-0.0073408	0.047335	0.56162	0.857266
GO:0150034_distal_axon	124	-0.014735	0.092908	0.56301	0.857266
GO:0010562_positive_regulation_of_phosphorus_metabolic_process	898	-0.0052466	0.032513	0.5641	0.857266
GO:0045937_positive_regulation_of_phosphate_metabolic_process	898	-0.0052466	0.032513	0.5641	0.857266
GO:0016241_regulation_of_macroautophagy	114	-0.013776	0.084867	0.56447	0.857266
GO:0019900_kinase_binding	571	-0.0066928	0.040667	0.56536	0.857266
GO:0042578_phosphoric_ester_hydrolase_activity	312	-0.0089894	0.054078	0.56601	0.857266
GO:0106106_coldinduced_thermogenesis	141	-0.012843	0.077139	0.56611	0.857266
GO:0031669_cellular_response_to_nutrient_levels	151	-0.012039	0.07198	0.56641	0.857266
GO:0006732_coenzyme_metabolic_process	303	-0.0091169	0.054364	0.56659	0.857266
GO:0006281_DNA_repair	448	-0.0078364	0.046163	0.5674	0.857266
GO:0006631_fatty_acid_metabolic_process	289	-0.0091041	0.053357	0.56774	0.857266
GO:0006518_peptide_metabolic_process	647	-0.0065145	0.038116	0.56785	0.857266
GO:0019220_regulation_of_phosphate_metabolic_process	1341	-0.0046829	0.027109	0.56857	0.857266
GO:0051092_positive_regulation_of_NFkappaB_transcription_factor_activity	131	-0.014779	0.084929	0.56907	0.857266
GO:0071560_cellular_response_to_transforming_growth_factor_beta_stimulus	177	-0.012237	0.069206	0.57018	0.857266
GO:0030856_regulation_of_epithelial_cell_differentiation	104	-0.016353	0.091534	0.57089	0.857266
GO:0005775_vacuolar_lumen	161	-0.013187	0.073224	0.57146	0.857266
GO:0032270_positive_regulation_of_cellular_protein_metabolic_process	1266	-0.0050578	0.02799	0.5717	0.857266
GO:0031227_intrinsic_component_of_endoplasmic_reticulum_membrane	137	-0.014899	0.082209	0.57191	0.857266
GO:0098771_inorganic_ion_homeostasis	532	-0.0076893	0.042301	0.57212	0.857266
GO:0055080_cation_homeostasis	523	-0.0077697	0.042651	0.57227	0.857266
GO:0002252_immune_effector_process	1064	-0.005652	0.030771	0.57287	0.857266
GO:0048585_negative_regulation_of_response_to_stimulus	1191	-0.0050648	0.027456	0.57318	0.857266
GO:0001818_negative_regulation_of_cytokine_production	203	-0.012873	0.069355	0.57363	0.857266
GO:0018394_peptidyllysine_acetylation	116	-0.016368	0.087756	0.57398	0.857266
GO:0001505_regulation_of_neurotransmitter_levels	217	-0.011789	0.063118	0.57408	0.857266
GO:0051247_positive_regulation_of_protein_metabolic_process	1345	-0.0051128	0.02721	0.57452	0.857266
GO:0044455_mitochondrial_membrane_part	193	-0.013785	0.072848	0.57504	0.857266
GO:0070382_exocytic_vesicle	125	-0.016286	0.08588	0.5752	0.857266
GO:0045859_regulation_of_protein_kinase_activity	596	-0.0076792	0.040479	0.57523	0.857266
GO:0043492_ATPase_activity_coupled_to_movement_of_substances	115	-0.016812	0.087741	0.57598	0.857266
GO:0071496_cellular_response_to_external_stimulus	203	-0.012356	0.064238	0.57626	0.857266
GO:0015629_actin_cytoskeleton	385	-0.0095731	0.049614	0.5765	0.857266
GO:0006888_ER_to_Golgi_vesiclemediated_transport	202	-0.01311	0.067819	0.57664	0.857266
GO:0032943_mononuclear_cell_proliferation	178	-0.014578	0.075187	0.57687	0.857266
GO:0071900_regulation_of_protein_serinethreonine_kinase_activity	381	-0.0098959	0.051015	0.5769	0.857266
GO:0043549_regulation_of_kinase_activity	637	-0.007576	0.03895	0.57711	0.857266
GO:0008360_regulation_of_cell_shape	110	-0.01858	0.094636	0.57782	0.857266
GO:0005996_monosaccharide_metabolic_process	190	-0.014369	0.072816	0.57822	0.857266
GO:0006508_proteolysis	1403	-0.0055151	0.027835	0.57853	0.857266
GO:0060627_regulation_of_vesiclemediated_transport	348	-0.010164	0.051231	0.57863	0.857266
GO:0045766_positive_regulation_of_angiogenesis	155	-0.016688	0.082556	0.5801	0.85767
GO:0010389_regulation_of_G2M_transition_of_mitotic_cell_cycle	135	-0.016493	0.081345	0.58034	0.85767
GO:0002263_cell_activation_involved_in_immune_response	628	-0.0076934	0.037931	0.58036	0.85767
GO:0071902_positive_regulation_of_protein_serinethreonine_kinase_activity	232	-0.013434	0.064965	0.58191	0.859242
GO:0031668_cellular_response_to_extracellular_stimulus	160	-0.014814	0.070731	0.58295	0.859995
GO:0098542_defense_response_to_other_organism	369	-0.011685	0.05504	0.58407	0.859995
GO:0016788_hydrolase_activity_acting_on_ester_bonds	617	-0.0083251	0.038665	0.58524	0.859995
GO:0016052_carbohydrate_catabolic_process	112	-0.020135	0.0928	0.58588	0.859995
GO:0007346_regulation_of_mitotic_cell_cycle	518	-0.0092402	0.042397	0.58626	0.859995
GO:0006414_translational_elongation	121	-0.02004	0.091709	0.58648	0.859995
GO:0000226_microtubule_cytoskeleton_organization	459	-0.00961	0.043734	0.58696	0.859995
GO:0010950_positive_regulation_of_endopeptidase_activity	136	-0.018534	0.084166	0.58714	0.859995
GO:0043299_leukocyte_degranulation	504	-0.0091539	0.041504	0.58728	0.859995
GO:0050801_ion_homeostasis	582	-0.0089643	0.040642	0.58729	0.859995
GO:0007389_pattern_specification_process	209	-0.014311	0.064318	0.58804	0.860106
GO:0045216_cellcell_junction_organization	118	-0.018789	0.084156	0.58834	0.860106
GO:0009205_purine_ribonucleoside_triphosphate_metabolic_process	186	-0.016667	0.072772	0.59058	0.861825
GO:0003002_regionalization	143	-0.017466	0.07608	0.59079	0.861825
GO:0006873_cellular_ion_homeostasis	490	-0.010256	0.044579	0.59098	0.861825
GO:0051054_positive_regulation_of_DNA_metabolic_process	177	-0.016425	0.070668	0.59189	0.861875
GO:0002695_negative_regulation_of_leukocyte_activation	106	-0.02154	0.092579	0.59199	0.861875
GO:0072503_cellular_divalent_inorganic_cation_homeostasis	362	-0.012115	0.05162	0.59278	0.862314
GO:0048514_blood_vessel_morphogenesis	371	-0.011673	0.048599	0.59491	0.864055
GO:0006839_mitochondrial_transport	214	-0.016526	0.067851	0.59621	0.864055
GO:0043487_regulation_of_RNA_stability	114	-0.021556	0.088383	0.59634	0.864055
GO:0010563_negative_regulation_of_phosphorus_metabolic_process	400	-0.011614	0.047556	0.59646	0.864055
GO:0070585_protein_localization_to_mitochondrion	128	-0.022112	0.090126	0.59691	0.864055
GO:0002377_immunoglobulin_production	140	-0.025359	0.10262	0.59759	0.864055
GO:0045665_negative_regulation_of_neuron_differentiation	114	-0.022538	0.091112	0.59768	0.864055
GO:0009141_nucleoside_triphosphate_metabolic_process	206	-0.017174	0.069025	0.59824	0.864055
GO:0004713_protein_tyrosine_kinase_activity	153	-0.019702	0.079073	0.59838	0.864055
GO:0045931_positive_regulation_of_mitotic_cell_cycle	127	-0.022151	0.086246	0.60135	0.866211
GO:0032970_regulation_of_actin_filamentbased_process	289	-0.014459	0.056129	0.60164	0.866211
GO:0008021_synaptic_vesicle	105	-0.024049	0.093236	0.60177	0.866211
GO:0016705_oxidoreductase_activity_acting_on_paired_donors_with_incorporation_or_reduction_of_molecular_oxygen	136	-0.021318	0.082366	0.60211	0.866211
GO:0030674_protein_binding_bridging	124	-0.02163	0.082518	0.60339	0.866211
GO:0030968_endoplasmic_reticulum_unfolded_protein_response	105	-0.025136	0.095467	0.60384	0.866211
GO:0010952_positive_regulation_of_peptidase_activity	142	-0.021637	0.08217	0.60385	0.866211
GO:0006260_DNA_replication	204	-0.017055	0.064595	0.60412	0.866211
GO:0000781_chromosome_telomeric_region	141	-0.022063	0.083097	0.60469	0.866211
GO:0031012_extracellular_matrix	388	-0.013241	0.049713	0.60501	0.866211
GO:0006401_RNA_catabolic_process	317	-0.014847	0.055392	0.60567	0.866211
GO:0032956_regulation_of_actin_cytoskeleton_organization	253	-0.016047	0.05961	0.60611	0.866211
GO:1990845_adaptive_thermogenesis	145	-0.020396	0.075503	0.60647	0.866211
GO:0044089_positive_regulation_of_cellular_component_biogenesis	425	-0.012351	0.045606	0.60674	0.866211
GO:0002478_antigen_processing_and_presentation_of_exogenous_peptide_antigen	121	-0.025287	0.092129	0.60814	0.867508
GO:0030003_cellular_cation_homeostasis	481	-0.01255	0.045016	0.6098	0.869174
GO:0051403_stressactivated_MAPK_cascade	228	-0.018527	0.06562	0.61115	0.870396
GO:0031256_leading_edge_membrane	104	-0.02743	0.096675	0.61169	0.870463
GO:0051130_positive_regulation_of_cellular_component_organization	943	-0.0091139	0.031549	0.61366	0.872259
GO:0033267_axon_part	159	-0.023204	0.08012	0.61394	0.872259
GO:0035295_tube_development	535	-0.012339	0.040897	0.61857	0.876046
GO:0007167_enzyme_linked_receptor_protein_signaling_pathway	823	-0.010108	0.033368	0.61903	0.876046
GO:0009605_response_to_external_stimulus	1619	-0.0075544	0.02493	0.61906	0.876046
GO:0043271_negative_regulation_of_ion_transport	105	-0.029404	0.096714	0.61945	0.876046
GO:0033365_protein_localization_to_organelle	770	-0.010832	0.035494	0.61989	0.876046
GO:0030041_actin_filament_polymerization	129	-0.026834	0.087407	0.62058	0.876046
GO:0002020_protease_binding	107	-0.028863	0.09386	0.62077	0.876046
GO:0043488_regulation_of_mRNA_stability	107	-0.028161	0.091368	0.62104	0.876046
GO:0070997_neuron_death	170	-0.022649	0.073464	0.62107	0.876046
GO:0031331_positive_regulation_of_cellular_catabolic_process	290	-0.016828	0.054323	0.62164	0.87615
GO:0045936_negative_regulation_of_phosphate_metabolic_process	399	-0.014951	0.047579	0.62333	0.876937
GO:0060271_cilium_assembly	332	-0.015965	0.050784	0.62338	0.876937
GO:0007005_mitochondrion_organization	441	-0.015547	0.049051	0.62436	0.876937
GO:0046474_glycerophospholipid_biosynthetic_process	197	-0.021533	0.067669	0.62484	0.876937
GO:0016491_oxidoreductase_activity	593	-0.012589	0.039445	0.62519	0.876937
GO:0030705_cytoskeletondependent_intracellular_transport	144	-0.024633	0.076212	0.62673	0.876937
GO:0000184_nucleartranscribed_mRNA_catabolic_process_nonsensemediated_decay	113	-0.032716	0.10116	0.62681	0.876937
GO:0016604_nuclear_body	628	-0.012308	0.037999	0.627	0.876937
GO:0008092_cytoskeletal_protein_binding	696	-0.012133	0.036856	0.629	0.876937
GO:0007517_muscle_organ_development	205	-0.022888	0.069392	0.62924	0.876937
GO:0071222_cellular_response_to_lipopolysaccharide	132	-0.029672	0.089677	0.62963	0.876937
GO:0003735_structural_constituent_of_ribosome	113	-0.032783	0.098776	0.63001	0.876937
GO:0001227_DNAbinding_transcription_repressor_activity_RNA_polymerase_IIspecific	200	-0.02007	0.060418	0.63012	0.876937
GO:0004721_phosphoprotein_phosphatase_activity	144	-0.027328	0.081986	0.63056	0.876937
GO:0072659_protein_localization_to_plasma_membrane	213	-0.021404	0.063692	0.63159	0.876937
GO:1902533_positive_regulation_of_intracellular_signal_transduction	888	-0.011116	0.032825	0.63256	0.876937
GO:0042180_cellular_ketone_metabolic_process	146	-0.025691	0.07578	0.6327	0.876937
GO:0051015_actin_filament_binding	139	-0.028179	0.082565	0.63356	0.876937
GO:0001558_regulation_of_cell_growth	256	-0.02107	0.061624	0.63379	0.876937
GO:0002446_neutrophil_mediated_immunity	488	-0.014439	0.042106	0.63417	0.876937
GO:0009144_purine_nucleoside_triphosphate_metabolic_process	190	-0.024754	0.072116	0.63429	0.876937
GO:0090305_nucleic_acid_phosphodiester_bond_hydrolysis	133	-0.028896	0.083339	0.6356	0.876937
GO:0019902_phosphatase_binding	141	-0.027351	0.07866	0.63597	0.876937
GO:0030176_integral_component_of_endoplasmic_reticulum_membrane	133	-0.029484	0.084066	0.6371	0.876937
GO:0042326_negative_regulation_of_phosphorylation	317	-0.018785	0.05355	0.63712	0.876937
GO:0045333_cellular_respiration	110	-0.032777	0.093442	0.63712	0.876937
GO:0098805_whole_membrane	1206	-0.0099377	0.028252	0.63749	0.876937
GO:0051402_neuron_apoptotic_process	107	-0.031877	0.090572	0.63756	0.876937
GO:0048729_tissue_morphogenesis	343	-0.01824	0.051806	0.63761	0.876937
GO:0120031_plasma_membrane_bounded_cell_projection_assembly	480	-0.015348	0.04323	0.63872	0.876937
GO:0043292_contractile_fiber	147	-0.027085	0.076109	0.63903	0.876937
GO:0002819_regulation_of_adaptive_immune_response	108	-0.034973	0.098184	0.63915	0.876937
GO:0098588_bounding_membrane_of_organelle	1506	-0.0092587	0.025945	0.6394	0.876937
GO:0044272_sulfur_compound_biosynthetic_process	164	-0.025572	0.071388	0.63991	0.876937
GO:0045017_glycerolipid_biosynthetic_process	222	-0.023216	0.064796	0.63994	0.876937
GO:0098793_presynapse	186	-0.025356	0.070572	0.64031	0.876937
GO:0034764_positive_regulation_of_transmembrane_transport	132	-0.030184	0.083839	0.64059	0.876937
GO:0120025_plasma_membrane_bounded_cell_projection	1301	-0.0099764	0.027422	0.642	0.876937
GO:0002237_response_to_molecule_of_bacterial_origin	190	-0.026483	0.072269	0.64298	0.876937
GO:0055082_cellular_chemical_homeostasis	558	-0.015368	0.041734	0.64365	0.876937
GO:0000784_nuclear_chromosome_telomeric_region	121	-0.03309	0.08976	0.64381	0.876937
GO:0009887_animal_organ_morphogenesis	519	-0.015444	0.041789	0.64415	0.876937
GO:0002758_innate_immune_responseactivating_signal_transduction	211	-0.024781	0.066908	0.64445	0.876937
GO:0007017_microtubulebased_process	623	-0.01396	0.037638	0.64464	0.876937
GO:0061659_ubiquitinlike_protein_ligase_activity	172	-0.026752	0.072074	0.64474	0.876937
GO:0010876_lipid_localization	258	-0.022313	0.059986	0.64504	0.876937
GO:0042770_signal_transduction_in_response_to_DNA_damage	123	-0.033299	0.089128	0.64565	0.877091
GO:0016887_ATPase_activity	394	-0.017896	0.04732	0.64735	0.877118
GO:0031023_microtubule_organizing_center_organization	121	-0.030968	0.0817	0.64767	0.877118
GO:0006955_immune_response	1734	-0.0093616	0.024622	0.64811	0.877118
GO:0031253_cell_projection_membrane	206	-0.025902	0.06803	0.6483	0.877118
GO:0031497_chromatin_assembly	132	-0.036581	0.095911	0.64855	0.877118
GO:1902494_catalytic_complex	1246	-0.010807	0.028316	0.64865	0.877118
GO:0003007_heart_morphogenesis	160	-0.028653	0.074366	0.64999	0.878257
GO:1903827_regulation_of_cellular_protein_localization	401	-0.019079	0.049143	0.65108	0.879058
GO:0031965_nuclear_membrane	206	-0.024909	0.063609	0.65232	0.879918
GO:0000775_chromosome_centromeric_region	134	-0.030212	0.076475	0.6536	0.879918
GO:0002253_activation_of_immune_response	486	-0.017763	0.044944	0.65366	0.879918
GO:0044087_regulation_of_cellular_component_biogenesis	742	-0.014047	0.03553	0.65371	0.879918
GO:0055088_lipid_homeostasis	114	-0.034449	0.086536	0.65472	0.880487
GO:0036230_granulocyte_activation	494	-0.01681	0.04211	0.65513	0.880487
GO:0031334_positive_regulation_of_protein_complex_assembly	226	-0.025644	0.063094	0.65779	0.882879
GO:0004518_nuclease_activity	162	-0.030452	0.074535	0.65857	0.882879
GO:0022626_cytosolic_ribosome	112	-0.039923	0.097555	0.65881	0.882879
GO:0016772_transferase_activity_transferring_phosphoruscontaining_groups	877	-0.01338	0.032675	0.65891	0.882879
GO:0016032_viral_process	345	-0.021127	0.051313	0.65973	0.883308
GO:0007179_transforming_growth_factor_beta_receptor_signaling_pathway	161	-0.030662	0.074227	0.66023	0.883308
GO:0032984_proteincontaining_complex_disassembly	270	-0.025265	0.060556	0.66174	0.883919
GO:0051052_regulation_of_DNA_metabolic_process	333	-0.021381	0.051197	0.66189	0.883919
GO:0008154_actin_polymerization_or_depolymerization	155	-0.033106	0.079038	0.66234	0.883919
GO:0010970_transport_along_microtubule	124	-0.033855	0.080456	0.66305	0.883919
GO:1902115_regulation_of_organelle_assembly	144	-0.032374	0.076674	0.66357	0.883919
GO:1901565_organonitrogen_compound_catabolic_process	1027	-0.013061	0.03091	0.66369	0.883919
GO:0002218_activation_of_innate_immune_response	229	-0.027515	0.064433	0.66532	0.884915
GO:0035770_ribonucleoprotein_granule	199	-0.027954	0.065412	0.66544	0.884915
GO:0072655_establishment_of_protein_localization_to_mitochondrion	125	-0.039534	0.09174	0.66674	0.885417
GO:0051262_protein_tetramerization	118	-0.044221	0.10257	0.66682	0.885417
GO:0033218_amide_binding	264	-0.025539	0.05868	0.6683	0.886081
GO:0006897_endocytosis	574	-0.018695	0.042538	0.66985	0.886081
GO:0044437_vacuolar_part	463	-0.019544	0.044372	0.67019	0.886081
GO:0016197_endosomal_transport	192	-0.030546	0.069299	0.67032	0.886081
GO:0043085_positive_regulation_of_catalytic_activity	930	-0.014379	0.032425	0.67128	0.886081
GO:0008637_apoptotic_mitochondrial_changes	102	-0.042768	0.0953	0.6732	0.886081
GO:0046907_intracellular_transport	1535	-0.011745	0.02611	0.67358	0.886081
GO:0110053_regulation_of_actin_filament_organization	202	-0.031137	0.069045	0.67399	0.886081
GO:0051236_establishment_of_RNA_localization	155	-0.034142	0.075641	0.67414	0.886081
GO:0042995_cell_projection	1305	-0.012369	0.027315	0.67466	0.886081
GO:0008217_regulation_of_blood_pressure	105	-0.041645	0.091726	0.67509	0.886081
GO:0004842_ubiquitinprotein_transferase_activity	362	-0.023616	0.051919	0.6754	0.886081
GO:1901575_organic_substance_catabolic_process	1687	-0.011274	0.024472	0.67748	0.886081
GO:0051348_negative_regulation_of_transferase_activity	200	-0.031759	0.068778	0.67787	0.886081
GO:0007169_transmembrane_receptor_protein_tyrosine_kinase_signaling_pathway	566	-0.018529	0.039988	0.67845	0.886081
GO:0002040_sprouting_angiogenesis	160	-0.037377	0.080559	0.67866	0.886081
GO:0071702_organic_substance_transport	1909	-0.010733	0.023124	0.67872	0.886081
GO:0045047_protein_targeting_to_ER	102	-0.049225	0.10541	0.67974	0.886081
GO:0030833_regulation_of_actin_filament_polymerization	115	-0.044806	0.094648	0.68203	0.886081
GO:0021700_developmental_maturation	126	-0.039157	0.082621	0.68223	0.886081
GO:0042593_glucose_homeostasis	125	-0.040167	0.084661	0.68241	0.886081
GO:0000075_cell_cycle_checkpoint	193	-0.034766	0.072593	0.684	0.886081
GO:0051495_positive_regulation_of_cytoskeleton_organization	177	-0.034488	0.071634	0.6849	0.886081
GO:0080135_regulation_of_cellular_response_to_stress	568	-0.019764	0.04101	0.68507	0.886081
GO:1903364_positive_regulation_of_cellular_protein_catabolic_process	110	-0.044479	0.091496	0.68656	0.886081
GO:0044262_cellular_carbohydrate_metabolic_process	181	-0.03679	0.07546	0.68706	0.886081
GO:0032271_regulation_of_protein_polymerization	161	-0.03842	0.078334	0.6881	0.886081
GO:0010810_regulation_of_cellsubstrate_adhesion	149	-0.038364	0.078055	0.68846	0.886081
GO:1990234_transferase_complex	724	-0.018523	0.037635	0.6887	0.886081
GO:0051098_regulation_of_binding	272	-0.027403	0.055399	0.68958	0.886081
GO:0044782_cilium_organization	346	-0.024615	0.049666	0.68991	0.886081
GO:0090407_organophosphate_biosynthetic_process	504	-0.021281	0.04294	0.68991	0.886081
GO:0050662_coenzyme_binding	148	-0.036536	0.073275	0.69097	0.886081
GO:0002283_neutrophil_activation_involved_in_immune_response	481	-0.021161	0.042361	0.6913	0.886081
GO:0045732_positive_regulation_of_protein_catabolic_process	174	-0.037007	0.074055	0.69136	0.886081
GO:0050768_negative_regulation_of_neurogenesis	142	-0.039501	0.079024	0.69141	0.886081
GO:0001933_negative_regulation_of_protein_phosphorylation	306	-0.027115	0.054115	0.69184	0.886081
GO:0042119_neutrophil_activation	488	-0.021257	0.042235	0.69263	0.886081
GO:0001726_ruffle	108	-0.047496	0.09436	0.69264	0.886081
GO:0006956_complement_activation	156	-0.053399	0.10497	0.69452	0.886081
GO:0009991_response_to_extracellular_stimulus	232	-0.029818	0.058555	0.6947	0.886081
GO:0033500_carbohydrate_homeostasis	122	-0.043992	0.086088	0.69533	0.886081
GO:0065004_proteinDNA_complex_assembly	182	-0.040093	0.078436	0.69538	0.886081
GO:0009267_cellular_response_to_starvation	108	-0.042565	0.083056	0.69584	0.886081
GO:2001056_positive_regulation_of_cysteinetype_endopeptidase_activity	119	-0.046135	0.090002	0.69588	0.886081
GO:0046395_carboxylic_acid_catabolic_process	234	-0.031985	0.062066	0.69684	0.886081
GO:0042277_peptide_binding	230	-0.032724	0.063497	0.69685	0.886081
GO:0071897_DNA_biosynthetic_process	146	-0.038742	0.075031	0.69719	0.886081
GO:0016607_nuclear_speck	297	-0.028985	0.055919	0.69789	0.886081
GO:0051480_regulation_of_cytosolic_calcium_ion_concentration	251	-0.031812	0.061322	0.69803	0.886081
GO:0022411_cellular_component_disassembly	445	-0.024689	0.047575	0.6981	0.886081
GO:0006334_nucleosome_assembly	107	-0.056808	0.10902	0.69884	0.886081
GO:0005681_spliceosomal_complex	157	-0.043225	0.082441	0.69997	0.886081
GO:0034767_positive_regulation_of_ion_transmembrane_transport	100	-0.05021	0.095688	0.70011	0.886081
GO:0022603_regulation_of_anatomical_structure_morphogenesis	795	-0.018556	0.035362	0.70012	0.886081
GO:0038127_ERBB_signaling_pathway	124	-0.04508	0.085899	0.70014	0.886081
GO:0060560_developmental_growth_involved_in_morphogenesis	120	-0.047087	0.089635	0.70032	0.886081
GO:1903047_mitotic_cell_cycle_process	712	-0.019454	0.03691	0.70092	0.886081
GO:0035239_tube_morphogenesis	476	-0.022955	0.043229	0.70229	0.886081
GO:0009451_RNA_modification	130	-0.046481	0.087417	0.70253	0.886081
GO:0006261_DNAdependent_DNA_replication	121	-0.045048	0.084601	0.7028	0.886081
GO:0098657_import_into_cell	576	-0.021599	0.040295	0.70403	0.886081
GO:0015031_protein_transport	1378	-0.014553	0.027013	0.70496	0.886081
GO:1902850_microtubule_cytoskeleton_organization_involved_in_mitosis	116	-0.044464	0.082347	0.70538	0.886081
GO:0060429_epithelium_development	783	-0.019881	0.036702	0.70598	0.886081
GO:1903046_meiotic_cell_cycle_process	124	-0.043966	0.081052	0.70624	0.886081
GO:1990904_ribonucleoprotein_complex	769	-0.019433	0.035724	0.70677	0.886081
GO:0042886_amide_transport	1409	-0.014547	0.026723	0.7069	0.886081
GO:0051028_mRNA_transport	115	-0.051922	0.095316	0.70703	0.886081
GO:0016757_transferase_activity_transferring_glycosyl_groups	248	-0.032723	0.060017	0.7072	0.886081
GO:0010921_regulation_of_phosphatase_activity	107	-0.048519	0.088799	0.7076	0.886081
GO:0005840_ribosome	208	-0.038653	0.070569	0.70806	0.886081
GO:0016054_organic_acid_catabolic_process	232	-0.034312	0.062573	0.70828	0.886081
GO:0120038_plasma_membrane_bounded_cell_projection_part	876	-0.01811	0.032936	0.70879	0.886081
GO:0044463_cell_projection_part	871	-0.018152	0.032984	0.70895	0.886081
GO:0098687_chromosomal_region	273	-0.031439	0.056976	0.70945	0.886081
GO:0006403_RNA_localization	186	-0.038785	0.070147	0.70984	0.886081
GO:0008236_serinetype_peptidase_activity	140	-0.046078	0.08323	0.71008	0.886081
GO:0007052_mitotic_spindle_organization	102	-0.049667	0.089647	0.71022	0.886081
GO:0030031_cell_projection_assembly	485	-0.023774	0.042891	0.71031	0.886081
GO:1903670_regulation_of_sprouting_angiogenesis	117	-0.053072	0.095705	0.71039	0.886081
GO:0006399_tRNA_metabolic_process	145	-0.04408	0.079283	0.71089	0.886081
GO:0045862_positive_regulation_of_proteolysis	277	-0.032474	0.058387	0.71096	0.886081
GO:0010506_regulation_of_autophagy	232	-0.03463	0.061454	0.71345	0.886081
GO:1901605_alphaamino_acid_metabolic_process	188	-0.039356	0.069709	0.71382	0.886081
GO:0006396_RNA_processing	766	-0.020961	0.037124	0.71383	0.886081
GO:0000209_protein_polyubiquitination	244	-0.0358	0.063402	0.71384	0.886081
GO:0072599_establishment_of_protein_localization_to_endoplasmic_reticulum	106	-0.057276	0.10138	0.71395	0.886081
GO:0034774_secretory_granule_lumen	317	-0.029982	0.052714	0.71524	0.886081
GO:0099111_microtubulebased_transport	126	-0.045557	0.080051	0.71535	0.886081
GO:0008015_blood_circulation	335	-0.029673	0.052039	0.71573	0.886081
GO:0035303_regulation_of_dephosphorylation	137	-0.044659	0.078312	0.71575	0.886081
GO:0005769_early_endosome	228	-0.03537	0.061961	0.71594	0.886081
GO:0015980_energy_derivation_by_oxidation_of_organic_compounds	167	-0.043502	0.076157	0.71607	0.886081
GO:0061136_regulation_of_proteasomal_protein_catabolic_process	141	-0.047366	0.082814	0.71632	0.886081
GO:0140013_meiotic_nuclear_division	112	-0.047473	0.082858	0.71666	0.886081
GO:0044282_small_molecule_catabolic_process	355	-0.029281	0.050925	0.71735	0.886081
GO:0055076_transition_metal_ion_homeostasis	101	-0.058162	0.10115	0.71736	0.886081
GO:0015078_proton_transmembrane_transporter_activity	102	-0.053955	0.093471	0.71811	0.886081
GO:0034660_ncRNA_metabolic_process	472	-0.026095	0.045165	0.71829	0.886081
GO:0004252_serinetype_endopeptidase_activity	182	-0.048274	0.083363	0.71873	0.886081
GO:0006406_mRNA_export_from_nucleus	110	-0.056328	0.097141	0.719	0.886081
GO:0071427_mRNAcontaining_ribonucleoprotein_complex_export_from_nucleus	110	-0.056328	0.097141	0.719	0.886081
GO:0045184_establishment_of_protein_localization	1457	-0.015371	0.026247	0.72094	0.887852
GO:0051336_regulation_of_hydrolase_activity	798	-0.020524	0.034729	0.72273	0.888784
GO:0043312_neutrophil_degranulation	480	-0.025191	0.042548	0.7231	0.888784
GO:0009790_embryo_development	427	-0.02751	0.046396	0.72338	0.888784
GO:0031329_regulation_of_cellular_catabolic_process	622	-0.023022	0.038763	0.72371	0.888784
GO:0006109_regulation_of_carbohydrate_metabolic_process	104	-0.061164	0.10186	0.72591	0.890867
GO:1902905_positive_regulation_of_supramolecular_fiber_organization	165	-0.044486	0.073661	0.72705	0.891646
GO:0048598_embryonic_morphogenesis	277	-0.035454	0.05855	0.72759	0.891689
GO:0042254_ribosome_biogenesis	240	-0.037679	0.061814	0.72892	0.89197
GO:0003013_circulatory_system_process	323	-0.032199	0.052627	0.72967	0.89197
GO:0005774_vacuolar_membrane	311	-0.033195	0.054037	0.73049	0.89197
GO:0009156_ribonucleoside_monophosphate_biosynthetic_process	110	-0.058249	0.094712	0.73072	0.89197
GO:0030659_cytoplasmic_vesicle_membrane	549	-0.024976	0.040586	0.73085	0.89197
GO:0051897_positive_regulation_of_protein_kinase_B_signaling	151	-0.04846	0.078405	0.73174	0.89197
GO:0016999_antibiotic_metabolic_process	109	-0.06376	0.1031	0.73186	0.89197
GO:0031667_response_to_nutrient_levels	221	-0.036944	0.059737	0.73186	0.89197
GO:0015833_peptide_transport	1391	-0.016764	0.026858	0.73374	0.892906
GO:0005088_Ras_guanylnucleotide_exchange_factor_activity	233	-0.039619	0.063373	0.73407	0.892906
GO:0019838_growth_factor_binding	108	-0.055215	0.088193	0.73437	0.892906
GO:0070302_regulation_of_stressactivated_protein_kinase_signaling_cascade	187	-0.045227	0.072138	0.73465	0.892906
GO:0009894_regulation_of_catabolic_process	681	-0.023419	0.037172	0.73565	0.893506
GO:0009057_macromolecule_catabolic_process	1123	-0.018941	0.029874	0.73696	0.894482
GO:0043161_proteasomemediated_ubiquitindependent_protein_catabolic_process	352	-0.032592	0.051158	0.73796	0.894974
GO:0006302_doublestrand_break_repair	223	-0.042601	0.066694	0.73851	0.894974
GO:0010769_regulation_of_cell_morphogenesis_involved_in_differentiation	191	-0.047663	0.074341	0.73928	0.894974
GO:0043254_regulation_of_protein_complex_assembly	371	-0.032431	0.050352	0.74024	0.894974
GO:0016758_transferase_activity_transferring_hexosyl_groups	182	-0.044825	0.069237	0.74132	0.894974
GO:0044440_endosomal_part	331	-0.0344	0.053112	0.74141	0.894974
GO:0007369_gastrulation	104	-0.061993	0.0954	0.74209	0.894974
GO:0009142_nucleoside_triphosphate_biosynthetic_process	106	-0.061809	0.095048	0.74225	0.894974
GO:0009896_positive_regulation_of_catabolic_process	334	-0.033651	0.051664	0.74259	0.894974
GO:0008037_cell_recognition	153	-0.057331	0.087926	0.74281	0.894974
GO:0017048_Rho_GTPase_binding	128	-0.058107	0.089063	0.74294	0.894974
GO:0006805_xenobiotic_metabolic_process	107	-0.062093	0.093694	0.74624	0.897765
GO:0005802_transGolgi_network	205	-0.045133	0.067992	0.74659	0.897765
GO:0005765_lysosomal_membrane	279	-0.037879	0.057003	0.74681	0.897765
GO:0031461_cullinRING_ubiquitin_ligase_complex	153	-0.057438	0.086245	0.74729	0.897765
GO:0031625_ubiquitin_protein_ligase_binding	257	-0.040812	0.061127	0.74782	0.897791
GO:0012506_vesicle_membrane	558	-0.026905	0.040109	0.74882	0.898381
GO:0042176_regulation_of_protein_catabolic_process	293	-0.039203	0.057951	0.75063	0.898852
GO:0010638_positive_regulation_of_organelle_organization	508	-0.028244	0.041748	0.75065	0.898852
GO:1903320_regulation_of_protein_modification_by_small_protein_conjugation_or_removal	180	-0.051181	0.07562	0.75074	0.898852
GO:0099503_secretory_vesicle	807	-0.022927	0.033659	0.75211	0.899882
GO:0044449_contractile_fiber_part	137	-0.053229	0.077903	0.75278	0.899958
GO:0070374_positive_regulation_of_ERK1_and_ERK2_cascade	210	-0.045833	0.066891	0.75339	0.899958
GO:0097708_intracellular_vesicle	1736	-0.016566	0.024036	0.75465	0.899958
GO:1903362_regulation_of_cellular_protein_catabolic_process	192	-0.050194	0.071095	0.75991	0.899958
GO:0016247_channel_regulator_activity	122	-0.062256	0.088169	0.75993	0.899958
GO:0048608_reproductive_structure_development	132	-0.055906	0.079176	0.75993	0.899958
GO:0004930_G_proteincoupled_receptor_activity	335	-0.03733	0.052844	0.76003	0.899958
GO:0007204_positive_regulation_of_cytosolic_calcium_ion_concentration	230	-0.045566	0.064306	0.7607	0.899958
GO:2001020_regulation_of_response_to_DNA_damage_stimulus	182	-0.050249	0.070901	0.76075	0.899958
GO:1901293_nucleoside_phosphate_biosynthetic_process	247	-0.043034	0.060676	0.76091	0.899958
GO:0019058_viral_life_cycle	209	-0.048411	0.067769	0.7625	0.899958
GO:0000070_mitotic_sister_chromatid_segregation	140	-0.056158	0.078496	0.76282	0.899958
GO:0043281_regulation_of_cysteinetype_endopeptidase_activity_involved_in_apoptotic_process	164	-0.054617	0.076246	0.7631	0.899958
GO:0061458_reproductive_system_development	136	-0.056396	0.078365	0.76413	0.899958
GO:0033043_regulation_of_organelle_organization	1004	-0.022516	0.031284	0.76415	0.899958
GO:0017171_serine_hydrolase_activity	142	-0.059495	0.082591	0.76435	0.899958
GO:0031503_proteincontaining_complex_localization	236	-0.044056	0.061153	0.76437	0.899958
GO:0031410_cytoplasmic_vesicle	1726	-0.017367	0.024049	0.7649	0.899958
GO:0009913_epidermal_cell_differentiation	292	-0.049247	0.068057	0.76534	0.899958
GO:0009161_ribonucleoside_monophosphate_metabolic_process	194	-0.05303	0.073249	0.76546	0.899958
GO:0060205_cytoplasmic_vesicle_lumen	332	-0.037324	0.051553	0.76546	0.899958
GO:0071219_cellular_response_to_molecule_of_bacterial_origin	139	-0.060832	0.084011	0.76549	0.899958
GO:0043624_cellular_protein_complex_disassembly	173	-0.055173	0.076135	0.76567	0.899958
GO:0044265_cellular_macromolecule_catabolic_process	966	-0.023253	0.032048	0.76595	0.899958
GO:0006469_negative_regulation_of_protein_kinase_activity	164	-0.05419	0.074643	0.76607	0.899958
GO:0031983_vesicle_lumen	333	-0.03753	0.051493	0.76694	0.899958
GO:0009888_tissue_development	1268	-0.020761	0.028441	0.76729	0.899958
GO:0016567_protein_ubiquitination	542	-0.032458	0.04441	0.76757	0.899958
GO:0032872_regulation_of_stressactivated_MAPK_cascade	186	-0.05293	0.07231	0.76791	0.899958
GO:0007015_actin_filament_organization	329	-0.039113	0.053285	0.76853	0.899958
GO:0044433_cytoplasmic_vesicle_part	1154	-0.021166	0.028828	0.76859	0.899958
GO:0031514_motile_cilium	113	-0.067733	0.092211	0.76869	0.899958
GO:0009266_response_to_temperature_stimulus	121	-0.060645	0.082452	0.76899	0.899958
GO:0033673_negative_regulation_of_kinase_activity	172	-0.054866	0.074185	0.77022	0.9008
GO:0005819_spindle	224	-0.044896	0.060417	0.77129	0.901455
GO:0044389_ubiquitinlike_protein_ligase_binding	269	-0.044581	0.059691	0.77242	0.901816
GO:0098852_lytic_vacuole_membrane	277	-0.042673	0.057087	0.77262	0.901816
GO:2000377_regulation_of_reactive_oxygen_species_metabolic_process	129	-0.061939	0.082045	0.77485	0.90278
GO:0034708_methyltransferase_complex	110	-0.069395	0.091886	0.77494	0.90278
GO:0051260_protein_homooligomerization	214	-0.050515	0.066876	0.77498	0.90278
GO:0009165_nucleotide_biosynthetic_process	236	-0.047666	0.062798	0.77608	0.903466
GO:0019903_protein_phosphatase_binding	104	-0.070505	0.092628	0.77672	0.903615
GO:0010821_regulation_of_mitochondrion_organization	147	-0.065133	0.084248	0.78027	0.907147
GO:0070925_organelle_assembly	708	-0.027522	0.035504	0.78088	0.907259
GO:0043687_posttranslational_protein_modification	358	-0.039943	0.051291	0.78193	0.907882
GO:0010008_endosome_membrane	288	-0.044669	0.057106	0.78295	0.908469
GO:0005743_mitochondrial_inner_membrane	370	-0.040994	0.052008	0.78471	0.909652
GO:0016051_carbohydrate_biosynthetic_process	154	-0.064844	0.082026	0.78539	0.909652
GO:0034620_cellular_response_to_unfolded_protein	121	-0.070553	0.089092	0.78579	0.909652
GO:0070646_protein_modification_by_small_protein_removal	279	-0.049282	0.062167	0.78603	0.909652
GO:0072594_establishment_of_protein_localization_to_organelle	485	-0.035755	0.044507	0.78912	0.912456
GO:0002831_regulation_of_response_to_biotic_stimulus	106	-0.070853	0.087759	0.79027	0.912456
GO:0016298_lipase_activity	112	-0.073483	0.091001	0.79031	0.912456
GO:0007051_spindle_organization	146	-0.0615	0.076091	0.79052	0.912456
GO:0031400_negative_regulation_of_protein_modification_process	434	-0.037212	0.045916	0.79115	0.912587
GO:0006612_protein_targeting_to_membrane	170	-0.065887	0.080642	0.79304	0.912775
GO:0009127_purine_nucleoside_monophosphate_biosynthetic_process	107	-0.077977	0.095358	0.79324	0.912775
GO:0009168_purine_ribonucleoside_monophosphate_biosynthetic_process	107	-0.077977	0.095358	0.79324	0.912775
GO:0019787_ubiquitinlike_protein_transferase_activity	384	-0.041157	0.050301	0.79338	0.912775
GO:1902531_regulation_of_intracellular_signal_transduction	1537	-0.020957	0.025532	0.79412	0.912925
GO:0031252_cell_leading_edge	257	-0.050476	0.061162	0.79539	0.912925
GO:0005874_microtubule	237	-0.048445	0.058682	0.79547	0.912925
GO:0055037_recycling_endosome	126	-0.070392	0.084291	0.79817	0.912925
GO:0046034_ATP_metabolic_process	171	-0.064294	0.076978	0.7982	0.912925
GO:0000278_mitotic_cell_cycle	793	-0.028921	0.034522	0.79891	0.912925
GO:0015893_drug_transport	137	-0.069409	0.082774	0.79913	0.912925
GO:0016579_protein_deubiquitination	269	-0.053903	0.064174	0.79953	0.912925
GO:0015718_monocarboxylic_acid_transport	109	-0.080779	0.095928	0.80012	0.912925
GO:0030054_cell_junction	731	-0.029591	0.035111	0.80033	0.912925
GO:0051345_positive_regulation_of_hydrolase_activity	466	-0.038225	0.04508	0.80176	0.912925
GO:0032446_protein_modification_by_small_protein_conjugation	579	-0.036332	0.042664	0.80278	0.912925
GO:0051258_protein_polymerization	224	-0.056369	0.066099	0.80311	0.912925
GO:0007266_Rho_protein_signal_transduction	114	-0.071895	0.084202	0.8034	0.912925
GO:0006470_protein_dephosphorylation	193	-0.059025	0.069112	0.80346	0.912925
GO:0002009_morphogenesis_of_an_epithelium	246	-0.052626	0.061614	0.80348	0.912925
GO:0042581_specific_granule	160	-0.062081	0.072613	0.80371	0.912925
GO:0005815_microtubule_organizing_center	614	-0.032794	0.038178	0.80482	0.912925
GO:0016050_vesicle_organization	250	-0.051235	0.05934	0.80604	0.912925
GO:0071216_cellular_response_to_biotic_stimulus	155	-0.06925	0.080194	0.80607	0.912925
GO:0003779_actin_binding	256	-0.053896	0.062129	0.80716	0.912925
GO:0043632_modificationdependent_macromolecule_catabolic_process	486	-0.038023	0.043799	0.80734	0.912925
GO:0044257_cellular_protein_catabolic_process	612	-0.034128	0.03923	0.80783	0.912925
GO:0016779_nucleotidyltransferase_activity	108	-0.082256	0.094545	0.80785	0.912925
GO:0050770_regulation_of_axonogenesis	107	-0.091101	0.10456	0.80819	0.912925
GO:0030141_secretory_granule	713	-0.031151	0.035702	0.80854	0.912925
GO:0005085_guanylnucleotide_exchange_factor_activity	286	-0.050188	0.057476	0.80872	0.912925
GO:2000027_regulation_of_animal_organ_morphogenesis	110	-0.080325	0.091472	0.81006	0.912925
GO:0043062_extracellular_structure_organization	315	-0.046496	0.05292	0.81019	0.912925
GO:0019725_cellular_homeostasis	645	-0.034189	0.03888	0.81039	0.912925
GO:0046496_nicotinamide_nucleotide_metabolic_process	122	-0.078267	0.088968	0.81049	0.912925
GO:0009126_purine_nucleoside_monophosphate_metabolic_process	191	-0.06472	0.073545	0.81057	0.912925
GO:0009167_purine_ribonucleoside_monophosphate_metabolic_process	191	-0.06472	0.073545	0.81057	0.912925
GO:2000058_regulation_of_ubiquitindependent_protein_catabolic_process	117	-0.078173	0.088075	0.81261	0.914639
GO:0000151_ubiquitin_ligase_complex	255	-0.057758	0.064863	0.81339	0.914934
GO:0042594_response_to_starvation	119	-0.071303	0.079729	0.81442	0.91551
GO:0071705_nitrogen_compound_transport	1617	-0.022451	0.024957	0.81582	0.916323
GO:0010498_proteasomal_protein_catabolic_process	403	-0.043955	0.048718	0.81653	0.916323
GO:0005813_centrosome	478	-0.038676	0.042837	0.8167	0.916323
GO:0051704_multiorganism_process	1348	-0.024673	0.027126	0.81848	0.917211
GO:0043491_protein_kinase_B_signaling	187	-0.062408	0.068596	0.81853	0.917211
GO:0009124_nucleoside_monophosphate_biosynthetic_process	115	-0.085049	0.092718	0.8205	0.918778
GO:1903050_regulation_of_proteolysis_involved_in_cellular_protein_catabolic_process	164	-0.071703	0.077659	0.82207	0.918778
GO:0006511_ubiquitindependent_protein_catabolic_process	477	-0.040895	0.04421	0.82251	0.918778
GO:0019362_pyridine_nucleotide_metabolic_process	121	-0.082424	0.089104	0.82252	0.918778
GO:0035967_cellular_response_to_topologically_incorrect_protein	139	-0.077832	0.084117	0.82259	0.918778
GO:0006986_response_to_unfolded_protein	137	-0.077094	0.083159	0.82305	0.918778
GO:0000725_recombinational_repair	113	-0.085847	0.092099	0.82436	0.918988
GO:0019941_modificationdependent_protein_catabolic_process	475	-0.041337	0.044211	0.8251	0.918988
GO:0048609_multicellular_organismal_reproductive_process	296	-0.051506	0.055084	0.82511	0.918988
GO:0043087_regulation_of_GTPase_activity	241	-0.057519	0.061463	0.82532	0.918988
GO:1902532_negative_regulation_of_intracellular_signal_transduction	418	-0.044164	0.046579	0.82847	0.920751
GO:0031348_negative_regulation_of_defense_response	137	-0.076921	0.081076	0.82862	0.920751
GO:0016810_hydrolase_activity_acting_on_carbonnitrogen_but_not_peptide_bonds	132	-0.077693	0.081779	0.82895	0.920751
GO:0042737_drug_catabolic_process	116	-0.090942	0.095676	0.82907	0.920751
GO:0010721_negative_regulation_of_cell_development	169	-0.068275	0.071699	0.82951	0.920751
GO:0016614_oxidoreductase_activity_acting_on_CHOH_group_of_donors	117	-0.093058	0.097308	0.83054	0.921315
GO:0009123_nucleoside_monophosphate_metabolic_process	200	-0.069458	0.072209	0.83194	0.922076
GO:0043547_positive_regulation_of_GTPase_activity	183	-0.0676	0.070183	0.83227	0.922076
GO:0043933_proteincontaining_complex_subunit_organization	1755	-0.023485	0.024261	0.83347	0.922826
GO:0034330_cell_junction_organization	230	-0.058047	0.059601	0.83495	0.923886
GO:0005798_Golgiassociated_vesicle	143	-0.081275	0.082961	0.83637	0.924361
GO:0019866_organelle_inner_membrane	394	-0.049136	0.050072	0.83678	0.924361
GO:0000280_nuclear_division	341	-0.049294	0.050197	0.83695	0.924361
GO:0034329_cell_junction_assembly	195	-0.063826	0.064496	0.83881	0.925
GO:0007265_Ras_protein_signal_transduction	294	-0.05444	0.055001	0.83886	0.925
GO:0017016_Ras_GTPase_binding	449	-0.045023	0.045442	0.8391	0.925
GO:0030163_protein_catabolic_process	716	-0.036283	0.036445	0.84026	0.925179
GO:1990778_protein_localization_to_cell_periphery	239	-0.060273	0.060531	0.84031	0.925179
GO:0051321_meiotic_cell_cycle	153	-0.073523	0.073435	0.84163	0.925865
GO:0003012_muscle_system_process	296	-0.05682	0.056109	0.84439	0.925865
GO:0000724_doublestrand_break_repair_via_homologous_recombination	113	-0.092308	0.091057	0.84464	0.925865
GO:0005856_cytoskeleton	1491	-0.025618	0.025267	0.84468	0.925865
GO:0042623_ATPase_activity_coupled	320	-0.052316	0.051552	0.8449	0.925865
GO:0099513_polymeric_cytoskeletal_fiber	357	-0.049366	0.048619	0.84503	0.925865
GO:0051188_cofactor_biosynthetic_process	211	-0.064801	0.063707	0.84546	0.925865
GO:0014065_phosphatidylinositol_3kinase_signaling	109	-0.094454	0.092782	0.84566	0.925865
GO:0006282_regulation_of_DNA_repair	107	-0.091186	0.08955	0.84572	0.925865
GO:0008064_regulation_of_actin_polymerization_or_depolymerization	126	-0.090264	0.088288	0.8467	0.925865
GO:0030832_regulation_of_actin_filament_length	126	-0.090264	0.088288	0.8467	0.925865
GO:0006091_generation_of_precursor_metabolites_and_energy	298	-0.059689	0.057908	0.84867	0.92649
GO:0072524_pyridinecontaining_compound_metabolic_process	125	-0.089729	0.08696	0.84892	0.92649
GO:0048762_mesenchymal_cell_differentiation	166	-0.074633	0.072317	0.84897	0.92649
GO:0097435_supramolecular_fiber_organization	538	-0.042681	0.041288	0.84937	0.92649
GO:0030855_epithelial_cell_differentiation	548	-0.046448	0.04477	0.85024	0.926867
GO:0030216_keratinocyte_differentiation	261	-0.07864	0.075286	0.85188	0.927357
GO:0031396_regulation_of_protein_ubiquitination	160	-0.083871	0.080267	0.85196	0.927357
GO:0009063_cellular_amino_acid_catabolic_process	108	-0.096162	0.091807	0.85255	0.927357
GO:0051896_regulation_of_protein_kinase_B_signaling	172	-0.077008	0.073447	0.85279	0.927357
GO:0009628_response_to_abiotic_stimulus	697	-0.038072	0.036083	0.85431	0.928438
GO:0044248_cellular_catabolic_process	1833	-0.024929	0.02346	0.85602	0.928851
GO:0009607_response_to_biotic_stimulus	590	-0.043777	0.041161	0.85624	0.928851
GO:0005777_peroxisome	117	-0.090414	0.084765	0.85693	0.928851
GO:0042579_microbody	117	-0.090414	0.084765	0.85693	0.928851
GO:0017144_drug_metabolic_process	607	-0.043519	0.040604	0.85809	0.928851
GO:0060589_nucleosidetriphosphatase_regulator_activity	269	-0.063376	0.059056	0.85839	0.928851
GO:0030139_endocytic_vesicle	233	-0.068934	0.064171	0.85863	0.928851
GO:0006310_DNA_recombination	207	-0.070851	0.065683	0.85963	0.928851
GO:1903322_positive_regulation_of_protein_modification_by_small_protein_conjugation_or_removal	106	-0.10705	0.098882	0.8605	0.928851
GO:0010822_positive_regulation_of_mitochondrion_organization	102	-0.10454	0.096561	0.86052	0.928851
GO:0032504_multicellular_organism_reproduction	307	-0.058825	0.054306	0.86064	0.928851
GO:0015630_microtubule_cytoskeleton	970	-0.033218	0.030606	0.86112	0.928851
GO:0031267_small_GTPase_binding	458	-0.048953	0.044911	0.86214	0.928851
GO:0051259_protein_complex_oligomerization	376	-0.056803	0.052055	0.86241	0.928851
GO:0099512_supramolecular_fiber	507	-0.044697	0.040932	0.86258	0.928851
GO:0008544_epidermis_development	343	-0.065431	0.059749	0.86326	0.929017
GO:0007254_JNK_cascade	175	-0.081032	0.073763	0.86401	0.929258
GO:0070647_protein_modification_by_small_protein_conjugation_or_removal	827	-0.040594	0.036703	0.86564	0.929965
GO:0035966_response_to_topologically_incorrect_protein	157	-0.087966	0.079009	0.86722	0.929965
GO:0065003_proteincontaining_complex_assembly	1498	-0.029422	0.026354	0.86788	0.929965
GO:0042133_neurotransmitter_metabolic_process	100	-0.10242	0.091712	0.86794	0.929965
GO:0044445_cytosolic_part	217	-0.076174	0.068195	0.868	0.929965
GO:0015711_organic_anion_transport	335	-0.06051	0.053986	0.86882	0.929965
GO:0055114_oxidationreduction_process	418	-0.053007	0.047288	0.86884	0.929965
GO:0007276_gamete_generation	263	-0.065967	0.058839	0.86888	0.929965
GO:0006457_protein_folding	158	-0.082728	0.073326	0.87038	0.930556
GO:0019955_cytokine_binding	112	-0.10865	0.095871	0.87145	0.930556
GO:0051707_response_to_other_organism	629	-0.046968	0.041432	0.87152	0.930556
GO:0007160_cellmatrix_adhesion	169	-0.086275	0.076097	0.87154	0.930556
GO:0008194_UDPglycosyltransferase_activity	135	-0.093959	0.082412	0.87288	0.931373
GO:0048285_organelle_fission	373	-0.055769	0.048815	0.87336	0.931373
GO:0034976_response_to_endoplasmic_reticulum_stress	238	-0.071576	0.06162	0.87729	0.934214
GO:0006364_rRNA_processing	175	-0.086924	0.074813	0.87735	0.934214
GO:0006733_oxidoreduction_coenzyme_metabolic_process	136	-0.097244	0.083454	0.87804	0.934214
GO:0007173_epidermal_growth_factor_receptor_signaling_pathway	104	-0.11004	0.094393	0.87814	0.934214
GO:0051603_proteolysis_involved_in_cellular_protein_catabolic_process	559	-0.048068	0.041078	0.87903	0.934598
GO:0006936_muscle_contraction	267	-0.070013	0.059624	0.87985	0.934695
GO:0070304_positive_regulation_of_stressactivated_protein_kinase_signaling_cascade	137	-0.099214	0.084372	0.88018	0.934695
GO:0090150_establishment_of_protein_localization_to_membrane	271	-0.07293	0.061578	0.88186	0.935916
GO:0016236_macroautophagy	228	-0.074448	0.062588	0.88287	0.936097
GO:0009615_response_to_virus	234	-0.075468	0.063387	0.88309	0.936097
GO:0002224_tolllike_receptor_signaling_pathway	119	-0.1078	0.089534	0.8857	0.9383
GO:0061919_process_utilizing_autophagic_mechanism	366	-0.061506	0.049951	0.8909	0.942694
GO:0099080_supramolecular_complex	511	-0.050284	0.040754	0.89137	0.942694
GO:0032273_positive_regulation_of_protein_polymerization	107	-0.11422	0.092081	0.89258	0.942694
GO:0051783_regulation_of_nuclear_division	164	-0.090263	0.07275	0.89265	0.942694
GO:0140014_mitotic_nuclear_division	249	-0.074535	0.059991	0.89296	0.942694
GO:0022613_ribonucleoprotein_complex_biogenesis	378	-0.062862	0.050576	0.89305	0.942694
GO:0007281_germ_cell_development	112	-0.11253	0.090019	0.89435	0.943055
GO:0005794_Golgi_apparatus	1191	-0.036676	0.029327	0.89446	0.943055
GO:0099081_supramolecular_polymer	510	-0.051333	0.040778	0.89595	0.943544
GO:0043207_response_to_external_biotic_stimulus	564	-0.053055	0.042084	0.89629	0.943544
GO:0022412_cellular_process_involved_in_reproduction_in_multicellular_organism	172	-0.091978	0.072807	0.89675	0.943544
GO:0071214_cellular_response_to_abiotic_stimulus	225	-0.081561	0.06435	0.8975	0.943544
GO:0019079_viral_genome_replication	102	-0.12173	0.095886	0.89787	0.943544
GO:0048562_embryonic_organ_morphogenesis	121	-0.11003	0.086572	0.89813	0.943544
GO:0006914_autophagy	359	-0.063958	0.050111	0.89907	0.943694
GO:0016616_oxidoreductase_activity_acting_on_the_CHOH_group_of_donors_NAD_or_NADP_as_acceptor	110	-0.12827	0.10012	0.89992	0.943694
GO:0048705_skeletal_system_morphogenesis	107	-0.12096	0.094404	0.89995	0.943694
GO:0030198_extracellular_matrix_organization	268	-0.074175	0.057772	0.90041	0.943694
GO:0031589_cellsubstrate_adhesion	248	-0.08049	0.062255	0.90198	0.944779
GO:0032874_positive_regulation_of_stressactivated_MAPK_cascade	136	-0.11012	0.084647	0.90336	0.945532
GO:0001078_proximal_promoter_DNAbinding_transcription_repressor_activity_RNA_polymerase_IIspecific	130	-0.094239	0.072306	0.90377	0.945532
GO:0031123_RNA_3end_processing	134	-0.11368	0.086603	0.90534	0.946614
GO:0051020_GTPase_binding	529	-0.055466	0.042073	0.9063	0.947057
GO:0000003_reproduction	611	-0.049756	0.03739	0.90835	0.948638
GO:0043902_positive_regulation_of_multiorganism_process	138	-0.11009	0.08181	0.9108	0.950166
GO:0007283_spermatogenesis	213	-0.088275	0.065569	0.91089	0.950166
GO:0046328_regulation_of_JNK_cascade	150	-0.10818	0.079292	0.91375	0.952587
GO:0007088_regulation_of_mitotic_nuclear_division	154	-0.10642	0.077734	0.91451	0.952817
GO:0019953_sexual_reproduction	342	-0.069815	0.050625	0.91606	0.953433
GO:0030135_coated_vesicle	227	-0.089563	0.064523	0.91744	0.953433
GO:0030662_coated_vesicle_membrane	150	-0.10849	0.077963	0.91797	0.953433
GO:1903900_regulation_of_viral_life_cycle	131	-0.12186	0.087484	0.91818	0.953433
GO:0032535_regulation_of_cellular_component_size	244	-0.088615	0.063586	0.91828	0.953433
GO:0006413_translational_initiation	170	-0.10538	0.075303	0.91914	0.953433
GO:0048232_male_gamete_generation	217	-0.091289	0.065232	0.91915	0.953433
GO:0034470_ncRNA_processing	310	-0.080868	0.057712	0.91942	0.953433
GO:0104004_cellular_response_to_environmental_stimulus	228	-0.090168	0.064055	0.92038	0.953868
GO:0048015_phosphatidylinositolmediated_signaling	130	-0.12358	0.086539	0.92335	0.956207
GO:0048017_inositol_lipidmediated_signaling	131	-0.12354	0.086354	0.92372	0.956207
GO:0022618_ribonucleoprotein_complex_assembly	204	-0.10198	0.071021	0.92448	0.9564
GO:0007264_small_GTPase_mediated_signal_transduction	404	-0.069964	0.048433	0.92571	0.9564
GO:0007033_vacuole_organization	134	-0.12042	0.082636	0.92746	0.9564
GO:0043588_skin_development	306	-0.098699	0.06754	0.92803	0.9564
GO:0090066_regulation_of_anatomical_structure_size	299	-0.081626	0.055823	0.92816	0.9564
GO:0001837_epithelial_to_mesenchymal_transition	114	-0.12704	0.086826	0.92828	0.9564
GO:0003006_developmental_process_involved_in_reproduction	256	-0.084235	0.057467	0.92864	0.9564
GO:0017137_Rab_GTPase_binding	165	-0.10648	0.072593	0.92878	0.9564
GO:0044430_cytoskeletal_part	1195	-0.040786	0.027807	0.92878	0.9564
GO:0050792_regulation_of_viral_process	166	-0.11055	0.074739	0.93045	0.957404
GO:1905475_regulation_of_protein_localization_to_membrane	144	-0.1188	0.079962	0.93132	0.957404
GO:0060485_mesenchyme_development	192	-0.098717	0.066251	0.93189	0.957404
GO:0030666_endocytic_vesicle_membrane	126	-0.13345	0.089529	0.93196	0.957404
GO:0006886_intracellular_protein_transport	925	-0.049276	0.032954	0.93258	0.957404
GO:0044703_multiorganism_reproductive_process	405	-0.06979	0.046543	0.93312	0.957404
GO:0071478_cellular_response_to_radiation	148	-0.11734	0.078082	0.93355	0.957404
GO:0043280_positive_regulation_of_cysteinetype_endopeptidase_activity_involved_in_apoptotic_process	104	-0.14583	0.096079	0.93547	0.958816
GO:0030027_lamellipodium	123	-0.13108	0.08609	0.93607	0.958831
GO:0016072_rRNA_metabolic_process	202	-0.10497	0.06876	0.93657	0.958831
GO:0030136_clathrincoated_vesicle	140	-0.12555	0.081249	0.93885	0.960608
GO:0071826_ribonucleoprotein_complex_subunit_organization	214	-0.10667	0.068287	0.94086	0.961704
GO:0030695_GTPase_regulator_activity	231	-0.10004	0.063989	0.94101	0.961704
GO:0006605_protein_targeting	368	-0.083237	0.052587	0.94327	0.963067
GO:0051100_negative_regulation_of_binding	129	-0.12745	0.08042	0.94349	0.963067
GO:0022414_reproductive_process	622	-0.058971	0.037108	0.94398	0.963067
GO:0008528_G_proteincoupled_peptide_receptor_activity	119	-0.14281	0.088731	0.94623	0.964805
GO:0072657_protein_localization_to_membrane	504	-0.071887	0.044078	0.94854	0.966602
GO:0009314_response_to_radiation	297	-0.091641	0.055101	0.95185	0.969416
GO:0009108_coenzyme_biosynthetic_process	176	-0.11745	0.069861	0.95364	0.970679
GO:0051607_defense_response_to_virus	148	-0.13633	0.080377	0.95506	0.9713
GO:0046330_positive_regulation_of_JNK_cascade	115	-0.15593	0.091764	0.95535	0.9713
GO:0044450_microtubule_organizing_center_part	144	-0.1332	0.076809	0.95855	0.97394
GO:0005788_endoplasmic_reticulum_lumen	272	-0.098013	0.056334	0.95905	0.97394
GO:0008509_anion_transmembrane_transporter_activity	310	-0.097733	0.055952	0.95965	0.97399
GO:0005096_GTPase_activator_activity	202	-0.12023	0.068053	0.96136	0.975165
GO:0001653_peptide_receptor_activity	124	-0.15746	0.087436	0.96413	0.976778
GO:0005201_extracellular_matrix_structural_constituent	142	-0.15243	0.084393	0.96455	0.976778
GO:0002221_pattern_recognition_receptor_signaling_pathway	155	-0.14132	0.078213	0.96461	0.976778
GO:0005198_structural_molecule_activity	543	-0.083799	0.045296	0.96784	0.979487
GO:0034613_cellular_protein_localization	1528	-0.04918	0.025947	0.97097	0.982092
GO:0043900_regulation_of_multiorganism_process	307	-0.10401	0.054291	0.9723	0.982875
GO:0046942_carboxylic_acid_transport	219	-0.12996	0.06625	0.9751	0.98483
GO:0015849_organic_acid_transport	214	-0.1314	0.066836	0.97535	0.98483
GO:0070161_anchoring_junction	478	-0.085596	0.043127	0.97641	0.985337
GO:0070727_cellular_macromolecule_localization	1525	-0.051822	0.025861	0.97745	0.985823
GO:0043112_receptor_metabolic_process	150	-0.16527	0.080406	0.98008	0.986676
GO:0005912_adherens_junction	471	-0.089317	0.043401	0.9802	0.986676
GO:0043903_regulation_of_symbiosis_encompassing_mutualism_through_parasitism	179	-0.14734	0.071478	0.98036	0.986676
GO:0006898_receptormediated_endocytosis	265	-0.13477	0.065267	0.98053	0.986676
GO:0005342_organic_acid_transmembrane_transporter_activity	148	-0.17175	0.079288	0.98485	0.990458
GO:0046943_carboxylic_acid_transmembrane_transporter_activity	152	-0.17321	0.078833	0.98599	0.990586
GO:0034622_cellular_proteincontaining_complex_assembly	922	-0.07434	0.033482	0.9868	0.990586
GO:0031929_TOR_signaling	102	-0.19001	0.085464	0.9869	0.990586
GO:0061024_membrane_organization	712	-0.084543	0.037864	0.98722	0.990586
GO:0005925_focal_adhesion	366	-0.11841	0.049291	0.99185	0.994666
GO:0030055_cellsubstrate_junction	371	-0.12042	0.049223	0.99278	0.99468
GO:0005924_cellsubstrate_adherens_junction	367	-0.1211	0.049288	0.99299	0.99468
GO:0008514_organic_anion_transmembrane_transporter_activity	203	-0.18404	0.06814	0.99654	0.997185
GO:0051056_regulation_of_small_GTPase_mediated_signal_transduction	226	-0.17489	0.064559	0.99662	0.997185
GO:0046578_regulation_of_Ras_protein_signal_transduction	101	-0.2624	0.093232	0.99756	0.99756

## Sheet: Table S2C
SET	NGENES	BETA	SE	P	FDR
GO:0005262_calcium_channel_activity	106	0.34665	0.092108	8.3912e-05	0.148189
GO:0003712_transcription_coregulator_activity	465	0.13241	0.04033	0.00051357	0.425006
GO:0015085_calcium_ion_transmembrane_transporter_activity	119	0.26089	0.084671	0.0010317	0.425006
GO:0003714_transcription_corepressor_activity	206	0.18336	0.060228	0.0011663	0.425006
GO:0097060_synaptic_membrane	129	0.24719	0.081444	0.0012033	0.425006
GO:0048511_rhythmic_process	153	0.19395	0.068501	0.0023185	0.682412
GO:0007623_circadian_rhythm	135	0.19261	0.072812	0.0040824	0.777602
GO:0140110_transcription_regulator_activity	1932	0.057556	0.022042	0.0045129	0.777602
GO:0048699_generation_of_neurons	881	0.080289	0.030974	0.0047708	0.777602
GO:0050877_nervous_system_process	604	0.099361	0.038357	0.0047953	0.777602
GO:0003682_chromatin_binding	365	0.12802	0.049487	0.0048435	0.777602
GO:0031345_negative_regulation_of_cell_projection_organization	112	0.20615	0.080976	0.0054533	0.802348
GO:0045444_fat_cell_differentiation	129	0.19198	0.076247	0.0059063	0.802348
GO:0031256_leading_edge_membrane	104	0.23221	0.094337	0.0069198	0.872883
GO:0007610_behavior	213	0.1576	0.06504	0.0076971	0.877945
GO:0065004_proteinDNA_complex_assembly	182	0.18799	0.077967	0.0079542	0.877945
GO:0098794_postsynapse	233	0.14787	0.062457	0.0089556	0.880543
GO:0098742_cellcell_adhesion_via_plasmamembrane_adhesion_molecules	156	0.1739	0.074642	0.0099103	0.880543
GO:1901698_response_to_nitrogen_compound	616	0.081473	0.035217	0.010351	0.880543
GO:0010243_response_to_organonitrogen_compound	557	0.085578	0.037281	0.010855	0.880543
GO:0022008_neurogenesis	929	0.069099	0.030249	0.011179	0.880543
GO:0008134_transcription_factor_binding	542	0.087654	0.038505	0.011412	0.880543
GO:0007399_nervous_system_development	1388	0.057677	0.025357	0.011468	0.880543
GO:0050890_cognition	134	0.17858	0.079888	0.012701	0.933773
GO:0050767_regulation_of_neurogenesis	446	0.091672	0.041709	0.013981	0.933773
GO:0051276_chromosome_organization	936	0.067154	0.030679	0.014305	0.933773
GO:0000981_DNAbinding_transcription_factor_activity_RNA_polymerase_IIspecific	1593	0.053232	0.024439	0.0147	0.933773
GO:0097458_neuron_part	905	0.068129	0.031684	0.015769	0.933773
GO:0045892_negative_regulation_of_transcription_DNAtemplated	945	0.064452	0.030164	0.016314	0.933773
GO:0045934_negative_regulation_of_nucleobasecontaining_compound_metabolic_process	1114	0.058699	0.027718	0.017104	0.933773
GO:0051961_negative_regulation_of_nervous_system_development	152	0.14666	0.069418	0.017317	0.933773
GO:0071824_proteinDNA_complex_subunit_organization	226	0.14273	0.067644	0.01743	0.933773
GO:0061448_connective_tissue_development	123	0.17076	0.081524	0.018109	0.933773
GO:0051129_negative_regulation_of_cellular_component_organization	529	0.081477	0.03954	0.019674	0.933773
GO:0006325_chromatin_organization	583	0.080262	0.039061	0.019954	0.933773
GO:0000122_negative_regulation_of_transcription_by_RNA_polymerase_II	600	0.076445	0.037242	0.020058	0.933773
GO:0030182_neuron_differentiation	795	0.067084	0.032825	0.020496	0.933773
GO:0098590_plasma_membrane_region	617	0.074705	0.037103	0.022037	0.933773
GO:0051960_regulation_of_nervous_system_development	493	0.081098	0.040354	0.022237	0.933773
GO:1902679_negative_regulation_of_RNA_biosynthetic_process	942	0.06062	0.030171	0.022263	0.933773
GO:0051259_protein_complex_oligomerization	376	0.098918	0.049279	0.022362	0.933773
GO:0003690_doublestranded_DNA_binding	738	0.067336	0.033658	0.022721	0.933773
GO:1903507_negative_regulation_of_nucleic_acidtemplated_transcription	941	0.060342	0.03018	0.022785	0.933773
GO:2000113_negative_regulation_of_cellular_macromolecule_biosynthetic_process	1099	0.055774	0.028018	0.023265	0.933773
GO:0003700_DNAbinding_transcription_factor_activity	1664	0.046964	0.023893	0.024675	0.968357
GO:0009890_negative_regulation_of_biosynthetic_process	1171	0.053048	0.027173	0.025457	0.970073
GO:0071156_regulation_of_cell_cycle_arrest	100	0.18127	0.094285	0.027269	0.970073
GO:0043005_neuron_projection	723	0.06791	0.03539	0.027503	0.970073
GO:0007188_adenylate_cyclasemodulating_G_proteincoupled_receptor_signaling_pathway	187	0.12227	0.063959	0.027958	0.970073
GO:0043409_negative_regulation_of_MAPK_cascade	137	0.13854	0.07302	0.028903	0.970073
GO:1901653_cellular_response_to_peptide	242	0.10667	0.056277	0.029026	0.970073
GO:0071495_cellular_response_to_endogenous_stimulus	1009	0.052733	0.028027	0.029957	0.970073
GO:0031327_negative_regulation_of_cellular_biosynthetic_process	1155	0.051038	0.02733	0.030921	0.970073
GO:0004674_protein_serinethreonine_kinase_activity	374	0.086828	0.046616	0.031261	0.970073
GO:0007600_sensory_perception	359	0.091657	0.049288	0.031475	0.970073
GO:0010558_negative_regulation_of_macromolecule_biosynthetic_process	1123	0.051424	0.02773	0.031844	0.970073
GO:0005244_voltagegated_ion_channel_activity	143	0.13919	0.075175	0.032047	0.970073
GO:0022832_voltagegated_channel_activity	143	0.13919	0.075175	0.032047	0.970073
GO:0043565_sequencespecific_DNA_binding	850	0.057787	0.031294	0.032409	0.970073
GO:0050768_negative_regulation_of_neurogenesis	142	0.12983	0.071106	0.033938	0.997855
GO:0003677_DNA_binding	1359	0.04603	0.025759	0.036976	0.997855
GO:0022843_voltagegated_cation_channel_activity	125	0.1438	0.081128	0.038164	0.997855
GO:0007568_aging	105	0.16492	0.093146	0.038322	0.997855
GO:0031253_cell_projection_membrane	206	0.11399	0.064483	0.038561	0.997855
GO:0097193_intrinsic_apoptotic_signaling_pathway	215	0.10267	0.058249	0.038981	0.997855
GO:1901652_response_to_peptide	274	0.092908	0.053065	0.039992	0.997855
GO:0030425_dendrite	300	0.094971	0.054387	0.040392	0.997855
GO:0097447_dendritic_tree	301	0.094131	0.0543	0.041505	0.997855
GO:0051253_negative_regulation_of_RNA_metabolic_process	1012	0.049946	0.029154	0.043343	0.997855
GO:1901699_cellular_response_to_nitrogen_compound	426	0.071089	0.041864	0.04475	0.997855
GO:0010721_negative_regulation_of_cell_development	169	0.1087	0.065053	0.047368	0.997855
GO:0071417_cellular_response_to_organonitrogen_compound	384	0.073595	0.044116	0.04764	0.997855
GO:0051172_negative_regulation_of_nitrogen_compound_metabolic_process	1814	0.036244	0.022061	0.05021	0.997855
GO:0031324_negative_regulation_of_cellular_metabolic_process	1856	0.035377	0.02158	0.050576	0.997855
GO:0007409_axonogenesis	292	0.090629	0.055353	0.050789	0.997855
GO:0006720_isoprenoid_metabolic_process	102	0.14737	0.090471	0.051668	0.997855
GO:0003713_transcription_coactivator_activity	265	0.085943	0.052908	0.052151	0.997855
GO:0044774_mitotic_DNA_integrity_checkpoint	101	0.14133	0.0875	0.053139	0.997855
GO:1990837_sequencespecific_doublestranded_DNA_binding	660	0.05734	0.035529	0.053281	0.997855
GO:0001085_RNA_polymerase_II_transcription_factor_binding	129	0.11903	0.073986	0.053837	0.997855
GO:0048863_stem_cell_differentiation	139	0.11737	0.073101	0.05419	0.997855
GO:0001012_RNA_polymerase_II_regulatory_region_DNA_binding	576	0.061151	0.038156	0.054507	0.997855
GO:0043010_cameratype_eye_development	112	0.13092	0.081775	0.054694	0.997855
GO:0051216_cartilage_development	102	0.14357	0.090747	0.056822	0.997855
GO:0022839_ion_gated_channel_activity	283	0.086214	0.055045	0.058652	0.997855
GO:0060284_regulation_of_cell_development	531	0.059593	0.038201	0.059387	0.997855
GO:0007187_G_proteincoupled_receptor_signaling_pathway_coupled_to_cyclic_nucleotide_second_messenger	219	0.092789	0.059643	0.05989	0.997855
GO:0001067_regulatory_region_nucleic_acid_binding	745	0.052262	0.033771	0.060868	0.997855
GO:0045665_negative_regulation_of_neuron_differentiation	114	0.12294	0.079493	0.060985	0.997855
GO:0000978_RNA_polymerase_II_proximal_promoter_sequencespecific_DNA_binding	380	0.071921	0.046678	0.061688	0.997855
GO:0044212_transcription_regulatory_region_DNA_binding	744	0.052008	0.033788	0.061876	0.997855
GO:0009615_response_to_virus	234	0.090203	0.058604	0.061884	0.997855
GO:0045596_negative_regulation_of_cell_differentiation	456	0.065238	0.042398	0.061942	0.997855
GO:0009719_response_to_endogenous_stimulus	1064	0.041865	0.027244	0.062191	0.997855
GO:0042391_regulation_of_membrane_potential	303	0.081838	0.053519	0.063118	0.997855
GO:0046677_response_to_antibiotic	126	0.12103	0.079434	0.063799	0.997855
GO:0000977_RNA_polymerase_II_regulatory_region_sequencespecific_DNA_binding	572	0.058403	0.038386	0.064078	0.997855
GO:0071103_DNA_conformation_change	211	0.10521	0.069562	0.065212	0.997855
GO:0036477_somatodendritic_compartment	388	0.072124	0.047977	0.066384	0.997855
GO:0071383_cellular_response_to_steroid_hormone_stimulus	133	0.10591	0.07053	0.066594	0.997855
GO:0099536_synaptic_signaling	452	0.064755	0.043587	0.068691	0.997855
GO:1902495_transmembrane_transporter_complex	259	0.085013	0.057983	0.071304	0.997855
GO:0060968_regulation_of_gene_silencing	110	0.14384	0.098171	0.071431	0.997855
GO:0016829_lyase_activity	141	0.10758	0.073753	0.072331	0.997855
GO:0000982_transcription_factor_activity_RNA_polymerase_II_proximal_promoter_sequencespecific_DNA_binding	321	0.072906	0.050256	0.073437	0.997855
GO:0045177_apical_part_of_cell	182	0.09635	0.066693	0.074278	0.997855
GO:0099537_transsynaptic_signaling	450	0.063099	0.043677	0.074279	0.997855
GO:0030518_intracellular_steroid_hormone_receptor_signaling_pathway	102	0.11516	0.080152	0.075395	0.997855
GO:2001242_regulation_of_intrinsic_apoptotic_signaling_pathway	119	0.1136	0.079091	0.075464	0.997855
GO:0034703_cation_channel_complex	200	0.092419	0.064363	0.07552	0.997855
GO:0034702_ion_channel_complex	239	0.085083	0.059814	0.077453	0.997855
GO:0005261_cation_channel_activity	290	0.076813	0.054147	0.078014	0.997855
GO:0032870_cellular_response_to_hormone_stimulus	463	0.056617	0.04034	0.080239	0.997855
GO:0001508_action_potential	106	0.12616	0.0905	0.081651	0.997855
GO:0016853_isomerase_activity	120	0.11144	0.079946	0.081674	0.997855
GO:0033554_cellular_response_to_stress	1593	0.03197	0.023241	0.084474	0.997855
GO:0048667_cell_morphogenesis_involved_in_neuron_differentiation	360	0.067996	0.049823	0.086169	0.997855
GO:0031023_microtubule_organizing_center_organization	121	0.10838	0.079413	0.086173	0.997855
GO:0016458_gene_silencing	197	0.096664	0.07141	0.087929	0.997855
GO:0098916_anterograde_transsynaptic_signaling	450	0.05908	0.04366	0.088	0.997855
GO:0010629_negative_regulation_of_gene_expression	1654	0.032198	0.023823	0.08826	0.997855
GO:0007160_cellmatrix_adhesion	169	0.096482	0.071386	0.088262	0.997855
GO:0006366_transcription_by_RNA_polymerase_II	1710	0.030655	0.022682	0.088271	0.997855
GO:0006367_transcription_initiation_from_RNA_polymerase_II_promoter	175	0.099666	0.073875	0.088653	0.997855
GO:0001227_DNAbinding_transcription_repressor_activity_RNA_polymerase_IIspecific	200	0.083085	0.061725	0.089149	0.997855
GO:0046328_regulation_of_JNK_cascade	150	0.094659	0.070577	0.08993	0.997855
GO:0050770_regulation_of_axonogenesis	107	0.12167	0.09085	0.090251	0.997855
GO:0031047_gene_silencing_by_RNA	129	0.11685	0.087336	0.090465	0.997855
GO:0043484_regulation_of_RNA_splicing	118	0.11248	0.084893	0.092594	0.997855
GO:0007268_chemical_synaptic_transmission	444	0.058038	0.043917	0.093163	0.997855
GO:0006606_protein_import_into_nucleus	119	0.10508	0.079675	0.093618	0.997855
GO:0022836_gated_channel_activity	289	0.071301	0.05413	0.093885	0.997855
GO:0000976_transcription_regulatory_region_sequencespecific_DNA_binding	628	0.047816	0.036385	0.0944	0.997855
GO:0048468_cell_development	1244	0.034256	0.026341	0.096725	0.997855
GO:0045664_regulation_of_neuron_differentiation	356	0.060835	0.04733	0.099339	0.997855
GO:0000775_chromosome_centromeric_region	134	0.095916	0.074653	0.099431	0.997855
GO:1990351_transporter_complex	267	0.073229	0.057111	0.099888	0.997855
GO:0032279_asymmetric_synapse	130	0.10392	0.081105	0.10004	0.997855
GO:0035257_nuclear_hormone_receptor_binding	112	0.10176	0.079875	0.10134	0.997855
GO:0030594_neurotransmitter_receptor_activity	103	0.12113	0.095531	0.10242	0.997855
GO:1903530_regulation_of_secretion_by_cell	485	0.052275	0.041239	0.10247	0.997855
GO:0035690_cellular_response_to_drug	212	0.073883	0.058637	0.10384	0.997855
GO:0044389_ubiquitinlike_protein_ligase_binding	269	0.069354	0.055862	0.10721	0.997855
GO:0098984_neuron_to_neuron_synapse	131	0.10007	0.080617	0.10725	0.997855
GO:0098687_chromosomal_region	273	0.066854	0.054122	0.10837	0.997855
GO:0051046_regulation_of_secretion	512	0.049075	0.039914	0.10944	0.997855
GO:0000987_proximal_promoter_sequencespecific_DNA_binding	395	0.056189	0.045802	0.10996	0.997855
GO:0045595_regulation_of_cell_differentiation	1221	0.032086	0.026271	0.11098	0.997855
GO:0031348_negative_regulation_of_defense_response	137	0.093121	0.076844	0.1128	0.997855
GO:0003729_mRNA_binding	407	0.063668	0.05297	0.11469	0.997855
GO:0034976_response_to_endoplasmic_reticulum_stress	238	0.066619	0.055528	0.11512	0.997855
GO:0051321_meiotic_cell_cycle	153	0.083801	0.069901	0.1153	0.997855
GO:0003006_developmental_process_involved_in_reproduction	256	0.067765	0.05668	0.11594	0.997855
GO:0006357_regulation_of_transcription_by_RNA_polymerase_II	1551	0.028448	0.023837	0.11635	0.997855
GO:0016441_posttranscriptional_gene_silencing	119	0.10781	0.090486	0.11675	0.997855
GO:0048666_neuron_development	656	0.042998	0.036197	0.11744	0.997855
GO:0050839_cell_adhesion_molecule_binding	457	0.050376	0.042432	0.11757	0.997855
GO:0006289_nucleotideexcision_repair	103	0.11174	0.094184	0.11774	0.997855
GO:0030424_axon	298	0.064494	0.054417	0.11798	0.997855
GO:0044431_Golgi_apparatus_part	679	0.041122	0.034712	0.11808	0.997855
GO:0098656_anion_transmembrane_transport	149	0.090196	0.076274	0.1185	0.997855
GO:0002768_immune_responseregulating_cell_surface_receptor_signaling_pathway	302	0.062708	0.05328	0.11961	0.997855
GO:0045087_innate_immune_response	660	0.043738	0.03721	0.11991	0.997855
GO:0099572_postsynaptic_specialization	130	0.095244	0.081318	0.12075	0.997855
GO:0043401_steroid_hormone_mediated_signaling_pathway	106	0.091205	0.078024	0.12122	0.997855
GO:0061564_axon_development	309	0.061699	0.053592	0.12481	0.997855
GO:0042802_identical_protein_binding	1465	0.028215	0.02455	0.12522	0.997855
GO:0031968_organelle_outer_membrane	138	0.089539	0.077999	0.1255	0.997855
GO:0051170_import_into_nucleus	137	0.087004	0.075795	0.12551	0.997855
GO:0019058_viral_life_cycle	209	0.06695	0.058747	0.12722	0.997855
GO:0005216_ion_channel_activity	389	0.053957	0.047903	0.13	0.997855
GO:0050769_positive_regulation_of_neurogenesis	245	0.063087	0.056062	0.13023	0.997855
GO:0001654_eye_development	149	0.080272	0.071628	0.13122	0.997855
GO:0014070_response_to_organic_cyclic_compound	399	0.046541	0.041771	0.1326	0.997855
GO:0006814_sodium_ion_transport	127	0.091673	0.082321	0.13273	0.997855
GO:0019904_protein_domain_specific_binding	462	0.047161	0.042367	0.13283	0.997855
GO:0006470_protein_dephosphorylation	193	0.06917	0.062327	0.13355	0.997855
GO:0044456_synapse_part	385	0.052571	0.047455	0.13398	0.997855
GO:0071375_cellular_response_to_peptide_hormone_stimulus	210	0.067244	0.060717	0.13404	0.997855
GO:0150063_visual_system_development	150	0.078295	0.071467	0.13664	0.997855
GO:0016021_integral_component_of_membrane	1930	0.024427	0.022314	0.13683	0.997855
GO:0022838_substratespecific_channel_activity	400	0.051472	0.047026	0.13686	0.997855
GO:0006334_nucleosome_assembly	107	0.12574	0.11491	0.13693	0.997855
GO:0019899_enzyme_binding	1917	0.023553	0.02156	0.13733	0.997855
GO:0016324_apical_plasma_membrane	153	0.079309	0.072665	0.13754	0.997855
GO:0002764_immune_responseregulating_signaling_pathway	433	0.049347	0.045364	0.13834	0.997855
GO:0048880_sensory_system_development	155	0.075612	0.06952	0.13839	0.997855
GO:0030900_forebrain_development	128	0.084186	0.077985	0.14018	0.997855
GO:0001077_proximal_promoter_DNAbinding_transcription_activator_activity_RNA_polymerase_IIspecific	205	0.069759	0.064976	0.1415	0.997855
GO:0035194_posttranscriptional_gene_silencing_by_RNA	118	0.097306	0.090878	0.14215	0.997855
GO:0019867_outer_membrane	139	0.083217	0.077789	0.14236	0.997855
GO:0051701_interaction_with_host	132	0.076661	0.072168	0.14406	0.997855
GO:0031175_neuron_projection_development	600	0.039841	0.037735	0.14553	0.997855
GO:0050808_synapse_organization	199	0.072386	0.068565	0.14555	0.997855
GO:0070507_regulation_of_microtubule_cytoskeleton_organization	149	0.075264	0.071398	0.14591	0.997855
GO:0006323_DNA_packaging	168	0.084662	0.080646	0.14691	0.997855
GO:0071407_cellular_response_to_organic_cyclic_compound	307	0.049931	0.047592	0.14706	0.997855
GO:0010628_positive_regulation_of_gene_expression	1522	0.024805	0.023678	0.14741	0.997855
GO:0009636_response_to_toxic_substance	181	0.07187	0.068962	0.14867	0.997855
GO:0004672_protein_kinase_activity	570	0.039989	0.038435	0.14907	0.997855
GO:0097190_apoptotic_signaling_pathway	437	0.043605	0.041994	0.14956	0.997855
GO:0007606_sensory_perception_of_chemical_stimulus	161	0.082017	0.079181	0.15015	0.997855
GO:0051093_negative_regulation_of_developmental_process	669	0.036429	0.035255	0.15074	0.997855
GO:0005543_phospholipid_binding	342	0.052002	0.05052	0.15166	0.997855
GO:0050663_cytokine_secretion	156	0.076257	0.074135	0.15183	0.997855
GO:0035821_modification_of_morphology_or_physiology_of_other_organism	141	0.074694	0.073036	0.15323	0.997855
GO:0017157_regulation_of_exocytosis	118	0.084989	0.083181	0.15345	0.997855
GO:0010639_negative_regulation_of_organelle_organization	290	0.056054	0.054864	0.15347	0.997855
GO:0018210_peptidylthreonine_modification	104	0.088288	0.08684	0.15466	0.997855
GO:0042393_histone_binding	172	0.072161	0.070999	0.15473	0.997855
GO:0031301_integral_component_of_organelle_membrane	149	0.076006	0.07503	0.15553	0.997855
GO:0007283_spermatogenesis	213	0.060245	0.059668	0.15633	0.997855
GO:0140030_modificationdependent_protein_binding	128	0.081475	0.081003	0.15725	0.997855
GO:0003008_system_process	1181	0.027353	0.02723	0.15756	0.997855
GO:0010948_negative_regulation_of_cell_cycle_process	265	0.056131	0.055938	0.15782	0.997855
GO:0001501_skeletal_system_development	273	0.05491	0.054856	0.15842	0.997855
GO:0051656_establishment_of_organelle_localization	356	0.047387	0.047535	0.15941	0.997855
GO:0031625_ubiquitin_protein_ligase_binding	257	0.056575	0.056766	0.15947	0.997855
GO:1903900_regulation_of_viral_life_cycle	131	0.077606	0.077904	0.15959	0.997855
GO:0007098_centrosome_cycle	107	0.083474	0.083944	0.16002	0.997855
GO:0051053_negative_regulation_of_DNA_metabolic_process	132	0.07851	0.079105	0.16049	0.997855
GO:0034728_nucleosome_organization	152	0.08623	0.08713	0.16117	0.997855
GO:0090068_positive_regulation_of_cell_cycle_process	241	0.058854	0.05971	0.16215	0.997855
GO:0007281_germ_cell_development	112	0.082262	0.083512	0.16231	0.997855
GO:0007265_Ras_protein_signal_transduction	294	0.051691	0.05253	0.16256	0.997855
GO:0043624_cellular_protein_complex_disassembly	173	0.068881	0.070097	0.16289	0.997855
GO:0051260_protein_homooligomerization	214	0.059473	0.061248	0.16577	0.997855
GO:0045088_regulation_of_innate_immune_response	323	0.0497	0.051324	0.16643	0.997855
GO:0000904_cell_morphogenesis_involved_in_differentiation	468	0.041785	0.043286	0.1672	0.997855
GO:0030522_intracellular_receptor_signaling_pathway	194	0.059738	0.061925	0.16735	0.997855
GO:0061659_ubiquitinlike_protein_ligase_activity	172	0.066146	0.068568	0.16736	0.997855
GO:0005741_mitochondrial_outer_membrane	126	0.076719	0.079726	0.16796	0.997855
GO:0090276_regulation_of_peptide_hormone_secretion	134	0.073386	0.076329	0.16817	0.997855
GO:0016570_histone_modification	334	0.045562	0.047629	0.16938	0.997855
GO:0030554_adenyl_nucleotide_binding	290	0.051009	0.053342	0.16947	0.997855
GO:0009725_response_to_hormone	526	0.035972	0.037681	0.16989	0.997855
GO:0050684_regulation_of_mRNA_processing	116	0.082267	0.086199	0.16995	0.997855
GO:0000793_condensed_chromosome	123	0.076727	0.080405	0.16998	0.997855
GO:0006023_aminoglycan_biosynthetic_process	107	0.079547	0.08381	0.17128	0.997855
GO:0045666_positive_regulation_of_neuron_differentiation	194	0.061376	0.064828	0.17189	0.997855
GO:0061630_ubiquitin_protein_ligase_activity	169	0.065928	0.069711	0.17215	0.997855
GO:0009755_hormonemediated_signaling_pathway	148	0.06465	0.068849	0.17387	0.997855
GO:0035967_cellular_response_to_topologically_incorrect_protein	139	0.069362	0.074001	0.1743	0.997855
GO:0014069_postsynaptic_density	126	0.077104	0.082405	0.17472	0.997855
GO:0035966_response_to_topologically_incorrect_protein	157	0.065519	0.070092	0.17496	0.997855
GO:0032606_type_I_interferon_production	102	0.08528	0.091287	0.1751	0.997855
GO:0051962_positive_regulation_of_nervous_system_development	273	0.049977	0.054037	0.17752	0.997855
GO:0006352_DNAtemplated_transcription_initiation	209	0.06162	0.066654	0.17762	0.997855
GO:0048232_male_gamete_generation	217	0.054705	0.059186	0.17767	0.997855
GO:0042803_protein_homodimerization_activity	670	0.032466	0.035136	0.17774	0.997855
GO:0050708_regulation_of_protein_secretion	308	0.047364	0.051543	0.17907	0.997855
GO:0006338_chromatin_remodeling	136	0.070078	0.076773	0.18068	0.997855
GO:0007093_mitotic_cell_cycle_checkpoint	153	0.064824	0.071607	0.18266	0.997855
GO:0006986_response_to_unfolded_protein	137	0.067287	0.074612	0.18358	0.997855
GO:0016485_protein_processing	269	0.053027	0.058803	0.1836	0.997855
GO:1903046_meiotic_cell_cycle_process	124	0.070942	0.078701	0.18369	0.997855
GO:0050852_T_cell_receptor_signaling_pathway	126	0.075337	0.08373	0.18413	0.997855
GO:0099003_vesiclemediated_transport_in_synapse	100	0.0782	0.087019	0.18442	0.997855
GO:0008637_apoptotic_mitochondrial_changes	102	0.075621	0.084256	0.18472	0.997855
GO:0015850_organic_hydroxy_compound_transport	192	0.059432	0.066262	0.18488	0.997855
GO:0048812_neuron_projection_morphogenesis	416	0.041218	0.045963	0.18493	0.997855
GO:0031570_DNA_integrity_checkpoint	144	0.065538	0.073114	0.18503	0.997855
GO:1904950_negative_regulation_of_establishment_of_protein_localization	133	0.069451	0.077528	0.18518	0.997855
GO:0051427_hormone_receptor_binding	138	0.065209	0.072957	0.18572	0.997855
GO:0120039_plasma_membrane_bounded_cell_projection_morphogenesis	428	0.040577	0.045406	0.18576	0.997855
GO:0043433_negative_regulation_of_DNAbinding_transcription_factor_activity	141	0.070302	0.079047	0.1869	0.997855
GO:0007266_Rho_protein_signal_transduction	114	0.071938	0.081394	0.1884	0.997855
GO:0045930_negative_regulation_of_mitotic_cell_cycle	241	0.049528	0.056137	0.18882	0.997855
GO:0034248_regulation_of_cellular_amide_metabolic_process	282	0.046947	0.053422	0.18976	0.997855
GO:0032990_cell_part_morphogenesis	439	0.0393	0.044832	0.19035	0.997855
GO:0051047_positive_regulation_of_secretion	257	0.049319	0.05645	0.19115	0.997855
GO:0045202_synapse	516	0.036708	0.042063	0.19142	0.997855
GO:0043434_response_to_peptide_hormone	230	0.050312	0.057746	0.19181	0.997855
GO:0043903_regulation_of_symbiosis_encompassing_mutualism_through_parasitism	179	0.058249	0.066901	0.19197	0.997855
GO:0004888_transmembrane_signaling_receptor_activity	987	0.028255	0.032464	0.19206	0.997855
GO:0009895_negative_regulation_of_catabolic_process	208	0.053295	0.061293	0.19229	0.997855
GO:0002791_regulation_of_peptide_secretion	321	0.043771	0.050465	0.19288	0.997855
GO:0002429_immune_responseactivating_cell_surface_receptor_signaling_pathway	375	0.046289	0.0536	0.1939	0.997855
GO:0006024_glycosaminoglycan_biosynthetic_process	103	0.073346	0.084955	0.19397	0.997855
GO:0050804_modulation_of_chemical_synaptic_transmission	206	0.054102	0.062878	0.19478	0.997855
GO:0045089_positive_regulation_of_innate_immune_response	276	0.048759	0.05682	0.19542	0.997855
GO:0050707_regulation_of_cytokine_secretion	142	0.066659	0.078254	0.19716	0.997855
GO:0048858_cell_projection_morphogenesis	429	0.038419	0.04529	0.19814	0.997855
GO:0061337_cardiac_conduction	103	0.075028	0.088652	0.19869	0.997855
GO:0031668_cellular_response_to_extracellular_stimulus	160	0.059673	0.070757	0.19952	0.997855
GO:0018193_peptidylamino_acid_modification	892	0.02576	0.030624	0.20013	0.997855
GO:0032559_adenyl_ribonucleotide_binding	279	0.045596	0.054443	0.20116	0.997855
GO:0051224_negative_regulation_of_protein_transport	136	0.064096	0.076678	0.2016	0.997855
GO:0010975_regulation_of_neuron_projection_development	293	0.043831	0.052632	0.20249	0.997855
GO:0002757_immune_responseactivating_signal_transduction	509	0.037708	0.045472	0.20348	0.997855
GO:0035637_multicellular_organismal_signaling	138	0.065145	0.078715	0.20395	0.997855
GO:0016569_covalent_chromatin_modification	344	0.03889	0.047115	0.20457	0.997855
GO:0098797_plasma_membrane_protein_complex	480	0.034524	0.041843	0.20466	0.997855
GO:0019901_protein_kinase_binding	512	0.032521	0.039458	0.20492	0.997855
GO:0034612_response_to_tumor_necrosis_factor	199	0.051749	0.063163	0.20631	0.997855
GO:0008237_metallopeptidase_activity	144	0.059211	0.072568	0.20727	0.997855
GO:0050871_positive_regulation_of_B_cell_activation	102	0.10262	0.12677	0.20912	0.997855
GO:1902850_microtubule_cytoskeleton_organization_involved_in_mitosis	116	0.067426	0.083388	0.20938	0.997855
GO:0050807_regulation_of_synapse_organization	100	0.080964	0.10068	0.21066	0.997855
GO:0032479_regulation_of_type_I_interferon_production	100	0.073892	0.091948	0.21081	0.997855
GO:0090305_nucleic_acid_phosphodiester_bond_hydrolysis	133	0.061658	0.07674	0.21085	0.997855
GO:0022412_cellular_process_involved_in_reproduction_in_multicellular_organism	172	0.053704	0.066844	0.21087	0.997855
GO:0046982_protein_heterodimerization_activity	263	0.045025	0.056064	0.21096	0.997855
GO:0005887_integral_component_of_plasma_membrane	1388	0.020811	0.025994	0.21168	0.997855
GO:0099177_regulation_of_transsynaptic_signaling	207	0.050127	0.06265	0.21182	0.997855
GO:0071356_cellular_response_to_tumor_necrosis_factor	189	0.052082	0.06513	0.21196	0.997855
GO:0050796_regulation_of_insulin_secretion	110	0.065184	0.081793	0.21275	0.997855
GO:0050792_regulation_of_viral_process	166	0.055671	0.06992	0.21296	0.997855
GO:0045935_positive_regulation_of_nucleobasecontaining_compound_metabolic_process	1421	0.019656	0.02475	0.21356	0.997855
GO:0007051_spindle_organization	146	0.060005	0.075714	0.21403	0.997855
GO:0046942_carboxylic_acid_transport	219	0.047755	0.060276	0.2141	0.997855
GO:0001078_proximal_promoter_DNAbinding_transcription_repressor_activity_RNA_polymerase_IIspecific	130	0.058442	0.075439	0.21926	0.997855
GO:0099111_microtubulebased_transport	126	0.060321	0.077958	0.21954	0.997855
GO:2001257_regulation_of_cation_channel_activity	129	0.06276	0.081196	0.21978	0.997855
GO:0007017_microtubulebased_process	623	0.02793	0.036147	0.21986	0.997855
GO:0035195_gene_silencing_by_miRNA	316	0.048346	0.062588	0.21993	0.997855
GO:0050851_antigen_receptormediated_signaling_pathway	222	0.05417	0.070129	0.21993	0.997855
GO:0009306_protein_secretion	374	0.036152	0.047259	0.22214	0.997855
GO:0140101_catalytic_activity_acting_on_a_tRNA	101	0.068804	0.090149	0.22267	0.997855
GO:0006259_DNA_metabolic_process	814	0.024912	0.032773	0.22359	0.997855
GO:0055088_lipid_homeostasis	114	0.068937	0.090691	0.22359	0.997855
GO:0019897_extrinsic_component_of_plasma_membrane	136	0.057768	0.076158	0.22407	0.997855
GO:0005794_Golgi_apparatus	1191	0.020015	0.026392	0.22412	0.997855
GO:1901991_negative_regulation_of_mitotic_cell_cycle_phase_transition	163	0.052672	0.070057	0.22608	0.997855
GO:0042493_response_to_drug	491	0.030231	0.040294	0.22655	0.997855
GO:0051223_regulation_of_protein_transport	493	0.030152	0.040341	0.22741	0.997855
GO:0005509_calcium_ion_binding	275	0.040386	0.054158	0.22792	0.997855
GO:0032886_regulation_of_microtubulebased_process	175	0.04953	0.066425	0.22794	0.997855
GO:0000226_microtubule_cytoskeleton_organization	459	0.031536	0.042322	0.22809	0.997855
GO:0000077_DNA_damage_checkpoint	133	0.056433	0.075957	0.22876	0.997855
GO:1903532_positive_regulation_of_secretion_by_cell	245	0.043359	0.058517	0.22936	0.997855
GO:0050714_positive_regulation_of_protein_secretion	168	0.050773	0.069593	0.23283	0.997855
GO:0071496_cellular_response_to_external_stimulus	203	0.045532	0.062652	0.23369	0.997855
GO:0046777_protein_autophosphorylation	198	0.046054	0.063379	0.23372	0.997855
GO:0015849_organic_acid_transport	214	0.044078	0.060945	0.23477	0.997855
GO:0044092_negative_regulation_of_molecular_function	775	0.02398	0.033401	0.2364	0.997855
GO:0010608_posttranscriptional_regulation_of_gene_expression	614	0.028479	0.039825	0.23727	0.997855
GO:0051648_vesicle_localization	211	0.043585	0.061023	0.23754	0.997855
GO:0034620_cellular_response_to_unfolded_protein	121	0.05619	0.07881	0.23793	0.997855
GO:0031252_cell_leading_edge	257	0.040328	0.056666	0.23833	0.997855
GO:0031497_chromatin_assembly	132	0.069494	0.097683	0.23841	0.997855
GO:0048545_response_to_steroid_hormone	160	0.046921	0.066009	0.2386	0.997855
GO:0070201_regulation_of_establishment_of_protein_localization	525	0.027797	0.03923	0.2393	0.997855
GO:0007050_cell_cycle_arrest	210	0.04522	0.06384	0.23937	0.997855
GO:0015267_channel_activity	416	0.032707	0.046443	0.24064	0.997855
GO:0010970_transport_along_microtubule	124	0.055031	0.078368	0.24128	0.997855
GO:0090087_regulation_of_peptide_transport	505	0.027841	0.039823	0.24224	0.997855
GO:0045296_cadherin_binding	321	0.035459	0.050728	0.24228	0.997855
GO:1901988_negative_regulation_of_cell_cycle_phase_transition	163	0.047566	0.068377	0.24333	0.997855
GO:0043161_proteasomemediated_ubiquitindependent_protein_catabolic_process	352	0.032542	0.048095	0.24933	0.997855
GO:0042594_response_to_starvation	119	0.054283	0.080379	0.24973	0.997855
GO:1903311_regulation_of_mRNA_metabolic_process	233	0.040831	0.060493	0.24985	0.997855
GO:0019838_growth_factor_binding	108	0.059525	0.088283	0.25008	0.997855
GO:0045814_negative_regulation_of_gene_expression_epigenetic	112	0.069821	0.10383	0.25064	0.997855
GO:0022803_passive_transmembrane_transporter_activity	417	0.030747	0.046405	0.2538	0.997855
GO:0006281_DNA_repair	448	0.028906	0.043635	0.25384	0.997855
GO:0140053_mitochondrial_gene_expression	154	0.048396	0.073169	0.25417	0.997855
GO:0051254_positive_regulation_of_RNA_metabolic_process	1268	0.017168	0.025963	0.25423	0.997855
GO:0032993_proteinDNA_complex	132	0.055116	0.083362	0.25426	0.997855
GO:0005524_ATP_binding	247	0.038665	0.058916	0.25583	0.997855
GO:0000781_chromosome_telomeric_region	141	0.050405	0.0769	0.25609	0.997855
GO:0050803_regulation_of_synapse_structure_or_activity	104	0.063221	0.097821	0.25905	0.997855
GO:0030203_glycosaminoglycan_metabolic_process	133	0.04967	0.076926	0.25924	0.997855
GO:0038023_signaling_receptor_activity	1134	0.019038	0.029552	0.25972	0.997855
GO:0002253_activation_of_immune_response	486	0.027266	0.042391	0.26005	0.997855
GO:0031344_regulation_of_cell_projection_organization	429	0.028062	0.043644	0.26012	0.997855
GO:0060089_molecular_transducer_activity	1185	0.018552	0.028887	0.26037	0.997855
GO:0051604_protein_maturation	270	0.034247	0.053425	0.26075	0.997855
GO:0043933_proteincontaining_complex_subunit_organization	1755	0.014568	0.022778	0.26123	0.997855
GO:0016772_transferase_activity_transferring_phosphoruscontaining_groups	877	0.0199	0.031119	0.26126	0.997855
GO:0007254_JNK_cascade	175	0.041781	0.06577	0.26263	0.997855
GO:0043901_negative_regulation_of_multiorganism_process	142	0.049043	0.077282	0.26285	0.997855
GO:0000228_nuclear_chromosome	538	0.025372	0.040161	0.26378	0.997855
GO:0032872_regulation_of_stressactivated_MAPK_cascade	186	0.04031	0.064415	0.26573	0.997855
GO:0032102_negative_regulation_of_response_to_external_stimulus	240	0.036409	0.058295	0.26613	0.997855
GO:0016758_transferase_activity_transferring_hexosyl_groups	182	0.042726	0.068463	0.26629	0.997855
GO:0040029_regulation_of_gene_expression_epigenetic	259	0.03658	0.058615	0.26629	0.997855
GO:0006333_chromatin_assembly_or_disassembly	157	0.052314	0.083868	0.26639	0.997855
GO:0090596_sensory_organ_morphogenesis	102	0.055513	0.08944	0.26741	0.997855
GO:0002377_immunoglobulin_production	140	0.063471	0.10252	0.26793	0.997855
GO:0005789_endoplasmic_reticulum_membrane	742	0.020874	0.033784	0.26834	0.997855
GO:0046872_metal_ion_binding	734	0.020671	0.033485	0.26851	0.997855
GO:0048285_organelle_fission	373	0.028043	0.045468	0.26869	0.997855
GO:0043393_regulation_of_protein_binding	159	0.039985	0.065153	0.26971	0.997855
GO:0097164_ammonium_ion_metabolic_process	165	0.046272	0.075448	0.26984	0.997855
GO:0002790_peptide_secretion	397	0.028109	0.045839	0.26987	0.997855
GO:0001819_positive_regulation_of_cytokine_production	331	0.030303	0.049666	0.27089	0.997855
GO:0008017_microtubule_binding	202	0.039167	0.064537	0.27196	0.997855
GO:0031400_negative_regulation_of_protein_modification_process	434	0.025528	0.042074	0.27201	0.997855
GO:0006022_aminoglycan_metabolic_process	141	0.045378	0.07503	0.27266	0.997855
GO:0046578_regulation_of_Ras_protein_signal_transduction	101	0.053796	0.089142	0.27309	0.997855
GO:0009057_macromolecule_catabolic_process	1123	0.016995	0.028236	0.27362	0.997855
GO:0042113_B_cell_activation	212	0.040715	0.067921	0.27444	0.997855
GO:0008360_regulation_of_cell_shape	110	0.051449	0.085879	0.27456	0.997855
GO:0022402_cell_cycle_process	1134	0.016231	0.027332	0.27631	0.997855
GO:0008194_UDPglycosyltransferase_activity	135	0.04643	0.07858	0.27731	0.997855
GO:0000075_cell_cycle_checkpoint	193	0.037985	0.064319	0.27741	0.997855
GO:0008289_lipid_binding	507	0.02447	0.041471	0.27758	0.997855
GO:0032200_telomere_organization	163	0.045954	0.077905	0.27764	0.997855
GO:0044448_cell_cortex_part	132	0.047022	0.079933	0.27818	0.997855
GO:0008144_drug_binding	431	0.025817	0.04389	0.2782	0.997855
GO:0060322_head_development	320	0.029285	0.049883	0.27858	0.997855
GO:0120036_plasma_membrane_bounded_cell_projection_organization	1075	0.016485	0.028108	0.27878	0.997855
GO:0140013_meiotic_nuclear_division	112	0.048078	0.08245	0.27991	0.997855
GO:0120038_plasma_membrane_bounded_cell_projection_part	876	0.018044	0.031045	0.28054	0.997855
GO:0046330_positive_regulation_of_JNK_cascade	115	0.047478	0.082036	0.28138	0.997855
GO:0031300_intrinsic_component_of_organelle_membrane	156	0.042534	0.073837	0.28229	0.997855
GO:0007264_small_GTPase_mediated_signal_transduction	404	0.026042	0.04529	0.28265	0.997855
GO:0016773_phosphotransferase_activity_alcohol_group_as_acceptor	698	0.019921	0.034877	0.28393	0.997855
GO:0080135_regulation_of_cellular_response_to_stress	568	0.021478	0.03767	0.28428	0.997855
GO:0010769_regulation_of_cell_morphogenesis_involved_in_differentiation	191	0.037911	0.067157	0.2862	0.997855
GO:0007417_central_nervous_system_development	448	0.023864	0.042423	0.28689	0.997855
GO:0001933_negative_regulation_of_protein_phosphorylation	306	0.027462	0.048892	0.28717	0.997855
GO:1902532_negative_regulation_of_intracellular_signal_transduction	418	0.023746	0.042412	0.28777	0.997855
GO:0003002_regionalization	143	0.040799	0.072956	0.288	0.997855
GO:0008236_serinetype_peptidase_activity	140	0.041376	0.074049	0.28816	0.997855
GO:0046983_protein_dimerization_activity	842	0.01741	0.031221	0.28855	0.997855
GO:0042176_regulation_of_protein_catabolic_process	293	0.029512	0.052961	0.28868	0.997855
GO:0031226_intrinsic_component_of_plasma_membrane	1437	0.014205	0.025498	0.28874	0.997855
GO:0018108_peptidyltyrosine_phosphorylation	226	0.03392	0.060898	0.28877	0.997855
GO:0007186_G_proteincoupled_receptor_signaling_pathway	993	0.017313	0.031157	0.28922	0.997855
GO:0010720_positive_regulation_of_cell_development	295	0.028399	0.051381	0.29023	0.997855
GO:0006913_nucleocytoplasmic_transport	300	0.028185	0.051064	0.29049	0.997855
GO:0044839_cell_cycle_G2M_phase_transition	192	0.034965	0.063387	0.29061	0.997855
GO:0031669_cellular_response_to_nutrient_levels	151	0.039589	0.072052	0.29135	0.997855
GO:0031227_intrinsic_component_of_endoplasmic_reticulum_membrane	137	0.042582	0.078011	0.29259	0.997855
GO:0006974_cellular_response_to_DNA_damage_stimulus	719	0.018431	0.033778	0.29266	0.997855
GO:0016032_viral_process	345	0.025378	0.046677	0.29332	0.997855
GO:0043405_regulation_of_MAP_kinase_activity	256	0.030616	0.056569	0.29418	0.997855
GO:0051650_establishment_of_vesicle_localization	205	0.033251	0.061859	0.29546	0.997855
GO:0005178_integrin_binding	102	0.046893	0.08762	0.29626	0.997855
GO:0051336_regulation_of_hydrolase_activity	798	0.017663	0.033433	0.29864	0.997855
GO:0016301_kinase_activity	747	0.017845	0.033783	0.29867	0.997855
GO:0018212_peptidyltyrosine_modification	229	0.031881	0.060648	0.29956	0.997855
GO:0030176_integral_component_of_endoplasmic_reticulum_membrane	133	0.041596	0.079209	0.29975	0.997855
GO:0007189_adenylate_cyclaseactivating_G_proteincoupled_receptor_signaling_pathway	120	0.042716	0.081414	0.2999	0.997855
GO:0050793_regulation_of_developmental_process	1676	0.011689	0.022428	0.30113	0.997855
GO:0000902_cell_morphogenesis	665	0.018666	0.035821	0.30115	0.997855
GO:0002221_pattern_recognition_receptor_signaling_pathway	155	0.040042	0.076996	0.30151	0.997855
GO:2001233_regulation_of_apoptotic_signaling_pathway	281	0.027566	0.05316	0.30204	0.997855
GO:0120025_plasma_membrane_bounded_cell_projection	1301	0.013364	0.025776	0.30206	0.997855
GO:0005088_Ras_guanylnucleotide_exchange_factor_activity	233	0.030909	0.059812	0.30266	0.997855
GO:0031267_small_GTPase_binding	458	0.02215	0.043048	0.30344	0.997855
GO:0098791_Golgi_subcompartment	568	0.019382	0.037893	0.3045	0.997855
GO:1903047_mitotic_cell_cycle_process	712	0.017369	0.034213	0.30584	0.997855
GO:0016323_basolateral_plasma_membrane	117	0.04366	0.086116	0.30608	0.997855
GO:0007219_Notch_signaling_pathway	118	0.039736	0.078632	0.30666	0.997855
GO:0042326_negative_regulation_of_phosphorylation	317	0.024108	0.047761	0.30687	0.997855
GO:0007420_brain_development	304	0.025804	0.051146	0.30696	0.997855
GO:0032409_regulation_of_transporter_activity	201	0.032711	0.065446	0.3086	0.997855
GO:0033267_axon_part	159	0.037658	0.076447	0.31115	0.997855
GO:0007052_mitotic_spindle_organization	102	0.044069	0.089659	0.31153	0.997855
GO:0010498_proteasomal_protein_catabolic_process	403	0.022488	0.046073	0.31274	0.997855
GO:0002793_positive_regulation_of_peptide_secretion	177	0.03317	0.068186	0.31332	0.997855
GO:0030030_cell_projection_organization	1077	0.013448	0.027908	0.31495	0.997855
GO:0017137_Rab_GTPase_binding	165	0.034225	0.071389	0.31583	0.997855
GO:0033044_regulation_of_chromosome_organization	271	0.027048	0.056447	0.31591	0.997855
GO:1901981_phosphatidylinositol_phosphate_binding	135	0.037331	0.078112	0.31636	0.997855
GO:0045216_cellcell_junction_organization	118	0.037949	0.079867	0.31734	0.997855
GO:0000790_nuclear_chromatin	330	0.024817	0.052313	0.31761	0.997855
GO:0018209_peptidylserine_modification	246	0.026157	0.055181	0.31774	0.997855
GO:0051262_protein_tetramerization	118	0.045738	0.096933	0.31852	0.997855
GO:0120035_regulation_of_plasma_membrane_bounded_cell_projection_organization	433	0.020663	0.043805	0.31857	0.997855
GO:0032984_proteincontaining_complex_disassembly	270	0.025806	0.054741	0.31868	0.997855
GO:0006766_vitamin_metabolic_process	116	0.040859	0.086684	0.3187	0.997855
GO:0022414_reproductive_process	622	0.016739	0.035736	0.31975	0.997855
GO:0017016_Ras_GTPase_binding	449	0.020424	0.043694	0.3201	0.997855
GO:2001234_negative_regulation_of_apoptotic_signaling_pathway	160	0.033153	0.071154	0.32063	0.997855
GO:0045893_positive_regulation_of_transcription_DNAtemplated	1194	0.012426	0.026709	0.32089	0.997855
GO:0042175_nuclear_outer_membraneendoplasmic_reticulum_membrane_network	748	0.015446	0.033715	0.32343	0.997855
GO:0001664_G_proteincoupled_receptor_binding	228	0.027816	0.060836	0.32375	0.997855
GO:0065003_proteincontaining_complex_assembly	1498	0.011216	0.024648	0.32454	0.997855
GO:0009894_regulation_of_catabolic_process	681	0.015921	0.035212	0.32558	0.997855
GO:0070302_regulation_of_stressactivated_protein_kinase_signaling_cascade	187	0.028786	0.064252	0.32707	0.997855
GO:0097485_neuron_projection_guidance	182	0.031681	0.070713	0.32707	0.997855
GO:0048871_multicellular_organismal_homeostasis	346	0.021218	0.04742	0.32728	0.997855
GO:1902115_regulation_of_organelle_assembly	144	0.031118	0.070212	0.32881	0.997855
GO:1903508_positive_regulation_of_nucleic_acidtemplated_transcription	1196	0.01181	0.026699	0.32912	0.997855
GO:0002218_activation_of_innate_immune_response	229	0.027091	0.062092	0.33131	0.997855
GO:0060249_anatomical_structure_homeostasis	302	0.023471	0.053915	0.33166	0.997855
GO:0048609_multicellular_organismal_reproductive_process	296	0.02233	0.05134	0.3318	0.997855
GO:0007423_sensory_organ_development	206	0.026222	0.060555	0.3325	0.997855
GO:0044463_cell_projection_part	871	0.013145	0.031172	0.33663	0.997855
GO:0051098_regulation_of_binding	272	0.021786	0.051881	0.33727	0.997855
GO:0009267_cellular_response_to_starvation	108	0.035222	0.084127	0.33773	0.997855
GO:0018105_peptidylserine_phosphorylation	233	0.023828	0.05698	0.33791	0.997855
GO:0006417_regulation_of_translation	300	0.022447	0.053918	0.33859	0.997855
GO:0043269_regulation_of_ion_transport	399	0.019142	0.046061	0.33887	0.997855
GO:0046873_metal_ion_transmembrane_transporter_activity	393	0.019006	0.046171	0.3403	0.997855
GO:0031984_organelle_subcompartment	1198	0.010765	0.026498	0.34228	0.997855
GO:0002440_production_of_molecular_mediator_of_immune_response	206	0.030103	0.074137	0.34235	0.997855
GO:0060070_canonical_Wnt_signaling_pathway	226	0.02283	0.056597	0.34334	0.997855
GO:0007411_axon_guidance	181	0.028458	0.070785	0.34383	0.997855
GO:0098827_endoplasmic_reticulum_subcompartment	740	0.013607	0.033892	0.34403	0.997855
GO:0009991_response_to_extracellular_stimulus	232	0.0235	0.058783	0.34466	0.997855
GO:0022411_cellular_component_disassembly	445	0.017305	0.043479	0.34531	0.997855
GO:0000280_nuclear_division	341	0.018953	0.047672	0.34548	0.997855
GO:0098609_cellcell_adhesion	560	0.015289	0.038464	0.34551	0.997855
GO:0051049_regulation_of_transport	1298	0.010231	0.025758	0.34562	0.997855
GO:0062023_collagencontaining_extracellular_matrix	277	0.022371	0.056351	0.34568	0.997855
GO:0033209_tumor_necrosis_factormediated_signaling_pathway	110	0.031699	0.080257	0.34643	0.997855
GO:0042592_homeostatic_process	1348	0.010215	0.02597	0.34703	0.997855
GO:0017171_serine_hydrolase_activity	142	0.02892	0.073566	0.34712	0.997855
GO:0002758_innate_immune_responseactivating_signal_transduction	211	0.025662	0.065524	0.34766	0.997855
GO:2000045_regulation_of_G1S_transition_of_mitotic_cell_cycle	137	0.031209	0.080057	0.34833	0.997855
GO:0032412_regulation_of_ion_transmembrane_transporter_activity	194	0.026032	0.067301	0.34945	0.997855
GO:0030177_positive_regulation_of_Wnt_signaling_pathway	100	0.031587	0.081778	0.34966	0.997855
GO:1905952_regulation_of_lipid_localization	101	0.035169	0.091611	0.35053	0.997855
GO:0034504_protein_localization_to_nucleus	207	0.023215	0.060779	0.35125	0.997855
GO:0045787_positive_regulation_of_cell_cycle	324	0.019489	0.051436	0.35238	0.997855
GO:0044403_symbiont_process	395	0.016071	0.043199	0.35494	0.997855
GO:0005813_centrosome	478	0.015041	0.040696	0.35584	0.997855
GO:0032543_mitochondrial_translation	132	0.029097	0.079056	0.35642	0.997855
GO:0043632_modificationdependent_macromolecule_catabolic_process	486	0.015115	0.041368	0.35741	0.997855
GO:0019941_modificationdependent_protein_catabolic_process	475	0.015281	0.041848	0.3575	0.997855
GO:0015631_tubulin_binding	271	0.020552	0.056619	0.35831	0.997855
GO:0003924_GTPase_activity	207	0.021684	0.059783	0.35841	0.997855
GO:0009260_ribonucleotide_biosynthetic_process	184	0.023858	0.065874	0.35861	0.997855
GO:0072331_signal_transduction_by_p53_class_mediator	194	0.022514	0.06229	0.35889	0.997855
GO:0006401_RNA_catabolic_process	317	0.018727	0.051841	0.35896	0.997855
GO:0000723_telomere_maintenance	151	0.028593	0.079546	0.35963	0.997855
GO:0000287_magnesium_ion_binding	128	0.027766	0.078182	0.36124	0.997855
GO:0044454_nuclear_chromosome_part	508	0.014652	0.041381	0.36164	0.997855
GO:1902680_positive_regulation_of_RNA_biosynthetic_process	1197	0.0093117	0.026667	0.36348	0.997855
GO:0015718_monocarboxylic_acid_transport	109	0.028884	0.083534	0.36476	0.997855
GO:0051169_nuclear_transport	300	0.017382	0.050851	0.36624	0.997855
GO:0071774_response_to_fibroblast_growth_factor	112	0.029108	0.086291	0.36794	0.997855
GO:0010557_positive_regulation_of_macromolecule_biosynthetic_process	1391	0.0083322	0.024932	0.36912	0.997855
GO:0000139_Golgi_membrane	467	0.013743	0.04129	0.36963	0.997855
GO:0016125_sterol_metabolic_process	109	0.029317	0.088132	0.3697	0.997855
GO:1903362_regulation_of_cellular_protein_catabolic_process	192	0.021748	0.065799	0.3705	0.997855
GO:1903364_positive_regulation_of_cellular_protein_catabolic_process	110	0.028466	0.08688	0.37159	0.997855
GO:0010564_regulation_of_cell_cycle_process	628	0.011806	0.036265	0.37238	0.997855
GO:0042995_cell_projection	1305	0.0082664	0.025716	0.37394	0.997855
GO:0030968_endoplasmic_reticulum_unfolded_protein_response	105	0.026457	0.083627	0.37586	0.997855
GO:0070372_regulation_of_ERK1_and_ERK2_cascade	251	0.017545	0.05645	0.37797	0.997855
GO:0019439_aromatic_compound_catabolic_process	530	0.012504	0.040269	0.37809	0.997855
GO:0006511_ubiquitindependent_protein_catabolic_process	477	0.012908	0.04165	0.37831	0.997855
GO:0051222_positive_regulation_of_protein_transport	292	0.016166	0.052375	0.37879	0.997855
GO:0040013_negative_regulation_of_locomotion	247	0.017035	0.055909	0.3803	0.997855
GO:0044087_regulation_of_cellular_component_biogenesis	742	0.010216	0.033711	0.38093	0.997855
GO:1901568_fatty_acid_derivative_metabolic_process	143	0.022997	0.076188	0.38139	0.997855
GO:0062012_regulation_of_small_molecule_metabolic_process	261	0.016901	0.056097	0.3816	0.997855
GO:0007276_gamete_generation	263	0.016342	0.054384	0.3819	0.997855
GO:0017038_protein_import	174	0.020022	0.06777	0.38383	0.997855
GO:0030136_clathrincoated_vesicle	140	0.023245	0.079183	0.38455	0.997855
GO:0031330_negative_regulation_of_cellular_catabolic_process	191	0.019178	0.065419	0.3847	0.997855
GO:0044455_mitochondrial_membrane_part	193	0.020163	0.068882	0.38487	0.997855
GO:0002520_immune_system_development	565	0.011172	0.038191	0.38494	0.997855
GO:0006633_fatty_acid_biosynthetic_process	124	0.024521	0.084343	0.38563	0.997855
GO:0002020_protease_binding	107	0.025006	0.086144	0.3858	0.997855
GO:0000003_reproduction	611	0.010462	0.036056	0.38585	0.997855
GO:0010563_negative_regulation_of_phosphorus_metabolic_process	400	0.01246	0.04294	0.38585	0.997855
GO:0044772_mitotic_cell_cycle_phase_transition	432	0.01272	0.044029	0.38633	0.997855
GO:0000086_G2M_transition_of_mitotic_cell_cycle	173	0.019362	0.067174	0.38659	0.997855
GO:0045936_negative_regulation_of_phosphate_metabolic_process	399	0.012192	0.042959	0.38828	0.997855
GO:0034332_adherens_junction_organization	117	0.023274	0.082646	0.38912	0.997855
GO:0044257_cellular_protein_catabolic_process	612	0.010538	0.037546	0.38949	0.997855
GO:0009266_response_to_temperature_stimulus	121	0.0225	0.080353	0.38973	0.997855
GO:0032874_positive_regulation_of_stressactivated_MAPK_cascade	136	0.020703	0.075873	0.39248	0.997855
GO:0046434_organophosphate_catabolic_process	153	0.020263	0.074961	0.39346	0.997855
GO:0051090_regulation_of_DNAbinding_transcription_factor_activity	358	0.012902	0.048268	0.39462	0.997855
GO:1901701_cellular_response_to_oxygencontaining_compound	741	0.0087004	0.032601	0.39478	0.997855
GO:0002699_positive_regulation_of_immune_effector_process	147	0.021606	0.081127	0.395	0.997855
GO:0044270_cellular_nitrogen_compound_catabolic_process	517	0.010748	0.040843	0.39622	0.997855
GO:0000785_chromatin	446	0.011752	0.044723	0.39636	0.997855
GO:0035639_purine_ribonucleoside_triphosphate_binding	399	0.012115	0.046342	0.39688	0.997855
GO:0051100_negative_regulation_of_binding	129	0.018571	0.071421	0.39742	0.997855
GO:0051091_positive_regulation_of_DNAbinding_transcription_factor_activity	222	0.015561	0.060228	0.39806	0.997855
GO:0008092_cytoskeletal_protein_binding	696	0.0091436	0.035404	0.3981	0.997855
GO:0044344_cellular_response_to_fibroblast_growth_factor_stimulus	110	0.022481	0.087331	0.39842	0.997855
GO:0034599_cellular_response_to_oxidative_stress	200	0.016443	0.063931	0.39851	0.997855
GO:0035091_phosphatidylinositol_binding	197	0.01636	0.06365	0.39858	0.997855
GO:0051054_positive_regulation_of_DNA_metabolic_process	177	0.018454	0.072919	0.4001	0.997855
GO:0032555_purine_ribonucleotide_binding	450	0.010818	0.042955	0.40058	0.997855
GO:0044265_cellular_macromolecule_catabolic_process	966	0.0076247	0.03047	0.4012	0.997855
GO:0016705_oxidoreductase_activity_acting_on_paired_donors_with_incorporation_or_reduction_of_molecular_oxygen	136	0.018586	0.0746	0.40163	0.997855
GO:0030097_hemopoiesis	522	0.0098752	0.039994	0.40249	0.997855
GO:0010256_endomembrane_system_organization	332	0.01206	0.049541	0.40383	0.997855
GO:0008514_organic_anion_transmembrane_transporter_activity	203	0.015361	0.063223	0.40402	0.997855
GO:0070972_protein_localization_to_endoplasmic_reticulum	128	0.019806	0.081775	0.40431	0.997855
GO:0031349_positive_regulation_of_defense_response	352	0.011985	0.049801	0.40491	0.997855
GO:0009968_negative_regulation_of_signal_transduction	977	0.006795	0.028373	0.40536	0.997855
GO:0045862_positive_regulation_of_proteolysis	277	0.012691	0.053764	0.4067	0.997855
GO:0034655_nucleobasecontaining_compound_catabolic_process	482	0.0097911	0.041986	0.4078	0.997855
GO:0061458_reproductive_system_development	136	0.018385	0.078978	0.40796	0.997855
GO:0030048_actin_filamentbased_movement	113	0.019909	0.086128	0.4086	0.997855
GO:0005938_cell_cortex	196	0.01468	0.063619	0.40875	0.997855
GO:0050778_positive_regulation_of_immune_response	607	0.0087366	0.038106	0.40933	0.997855
GO:0034762_regulation_of_transmembrane_transport	301	0.011985	0.053516	0.4114	0.997855
GO:0051607_defense_response_to_virus	148	0.016644	0.074505	0.41161	0.997855
GO:0048608_reproductive_structure_development	132	0.017725	0.079599	0.41189	0.997855
GO:0017076_purine_nucleotide_binding	463	0.0094148	0.042339	0.41201	0.997855
GO:0051099_positive_regulation_of_binding	134	0.016535	0.074772	0.41249	0.997855
GO:0051052_regulation_of_DNA_metabolic_process	333	0.011073	0.050392	0.41304	0.997855
GO:0019079_viral_genome_replication	102	0.018415	0.083836	0.41307	0.997855
GO:2001056_positive_regulation_of_cysteinetype_endopeptidase_activity	119	0.018428	0.084255	0.41343	0.997855
GO:0006260_DNA_replication	204	0.013339	0.06154	0.4142	0.997855
GO:0038127_ERBB_signaling_pathway	124	0.01772	0.082135	0.41459	0.997855
GO:0046700_heterocycle_catabolic_process	515	0.0087788	0.040811	0.41484	0.997855
GO:0007346_regulation_of_mitotic_cell_cycle	518	0.0082237	0.038782	0.41603	0.997855
GO:0043235_receptor_complex	364	0.010402	0.049065	0.41605	0.997855
GO:0000082_G1S_transition_of_mitotic_cell_cycle	221	0.013223	0.062772	0.41658	0.997855
GO:0009897_external_side_of_plasma_membrane	259	0.013568	0.065938	0.41849	0.997855
GO:0030099_myeloid_cell_differentiation	277	0.011352	0.055184	0.41851	0.997855
GO:0030163_protein_catabolic_process	716	0.0071725	0.034882	0.41854	0.997855
GO:0051640_organelle_localization	518	0.0081129	0.039632	0.4189	0.997855
GO:0051345_positive_regulation_of_hydrolase_activity	466	0.0088431	0.043242	0.41898	0.997855
GO:0000784_nuclear_chromosome_telomeric_region	121	0.016934	0.083193	0.41935	0.997855
GO:0022898_regulation_of_transmembrane_transporter_activity	190	0.01376	0.067981	0.4198	0.997855
GO:0010976_positive_regulation_of_neuron_projection_development	159	0.014829	0.073502	0.42006	0.997855
GO:0007169_transmembrane_receptor_protein_tyrosine_kinase_signaling_pathway	566	0.0076821	0.038645	0.42122	0.997855
GO:0009152_purine_ribonucleotide_biosynthetic_process	179	0.013124	0.066399	0.42166	0.997855
GO:0044419_interspecies_interaction_between_organisms	438	0.0082177	0.041612	0.42173	0.997855
GO:0009891_positive_regulation_of_biosynthetic_process	1478	0.0046812	0.024163	0.42319	0.997855
GO:0032553_ribonucleotide_binding	461	0.0081199	0.042469	0.42419	0.997855
GO:0005783_endoplasmic_reticulum	1480	0.0046227	0.024196	0.42424	0.997855
GO:0008037_cell_recognition	153	0.016607	0.087079	0.42438	0.997855
GO:0004721_phosphoprotein_phosphatase_activity	144	0.013531	0.071039	0.42447	0.997855
GO:0019900_kinase_binding	571	0.007055	0.037464	0.42532	0.997855
GO:0046390_ribose_phosphate_biosynthetic_process	190	0.01218	0.06526	0.42597	0.997855
GO:0001816_cytokine_production	545	0.0072039	0.038975	0.42668	0.997855
GO:0046165_alcohol_biosynthetic_process	120	0.015242	0.082503	0.42672	0.997855
GO:0052689_carboxylic_ester_hydrolase_activity	101	0.017522	0.094928	0.42678	0.997855
GO:0035303_regulation_of_dephosphorylation	137	0.013669	0.074283	0.427	0.997855
GO:1901796_regulation_of_signal_transduction_by_p53_class_mediator	116	0.014214	0.077546	0.42728	0.997855
GO:0034341_response_to_interferongamma	151	0.014121	0.077588	0.42779	0.997855
GO:0048705_skeletal_system_morphogenesis	107	0.016304	0.089636	0.42783	0.997855
GO:0071346_cellular_response_to_interferongamma	135	0.015189	0.08368	0.42798	0.997855
GO:0006869_lipid_transport	248	0.01036	0.057485	0.42849	0.997855
GO:0051403_stressactivated_MAPK_cascade	228	0.01029	0.058269	0.42992	0.997855
GO:0007018_microtubulebased_movement	228	0.010127	0.05739	0.42997	0.997855
GO:0001503_ossification	214	0.01094	0.062265	0.43026	0.997855
GO:0015931_nucleobasecontaining_compound_transport	174	0.01138	0.065003	0.43051	0.997855
GO:2000026_regulation_of_multicellular_organismal_development	1410	0.0043443	0.024814	0.43051	0.997855
GO:0150034_distal_axon	124	0.015103	0.086478	0.43068	0.997855
GO:0016358_dendrite_development	128	0.013872	0.083089	0.4337	0.997855
GO:0016779_nucleotidyltransferase_activity	108	0.014487	0.087106	0.43396	0.997855
GO:0007043_cellcell_junction_assembly	100	0.014197	0.085439	0.43402	0.997855
GO:0006414_translational_elongation	121	0.013512	0.081438	0.43411	0.997855
GO:0030880_RNA_polymerase_complex	102	0.014249	0.086394	0.4345	0.997855
GO:0046883_regulation_of_hormone_secretion	167	0.011339	0.068939	0.43468	0.997855
GO:0098552_side_of_membrane	434	0.007827	0.047963	0.43519	0.997855
GO:0022834_ligandgated_channel_activity	137	0.013067	0.081524	0.43633	0.997855
GO:0031328_positive_regulation_of_cellular_biosynthetic_process	1454	0.0038411	0.024355	0.43734	0.997855
GO:1904951_positive_regulation_of_establishment_of_protein_localization	326	0.0077534	0.049968	0.43835	0.997855
GO:0071705_nitrogen_compound_transport	1617	0.0035539	0.023046	0.43872	0.997855
GO:0006399_tRNA_metabolic_process	145	0.011136	0.073745	0.43998	0.997855
GO:0048878_chemical_homeostasis	836	0.0049538	0.032886	0.44013	0.997855
GO:0006820_anion_transport	416	0.0065339	0.04376	0.44065	0.997855
GO:0030705_cytoskeletondependent_intracellular_transport	144	0.010841	0.073507	0.44137	0.997855
GO:0006888_ER_to_Golgi_vesiclemediated_transport	202	0.0095433	0.065158	0.44178	0.997855
GO:2001251_negative_regulation_of_chromosome_organization	120	0.012491	0.087465	0.44322	0.997855
GO:0004252_serinetype_endopeptidase_activity	182	0.010875	0.076735	0.44365	0.997855
GO:0033043_regulation_of_organelle_organization	1004	0.0040655	0.028805	0.44388	0.997855
GO:0044770_cell_cycle_phase_transition	444	0.0060477	0.042909	0.44396	0.997855
GO:0034329_cell_junction_assembly	195	0.008452	0.063691	0.44721	0.997855
GO:0098562_cytoplasmic_side_of_membrane	150	0.0094979	0.073187	0.44837	0.997855
GO:0015893_drug_transport	137	0.0092746	0.074789	0.45065	0.997855
GO:0010810_regulation_of_cellsubstrate_adhesion	149	0.008932	0.072652	0.45108	0.997855
GO:1901361_organic_cyclic_compound_catabolic_process	553	0.0047378	0.039402	0.45215	0.997855
GO:1901137_carbohydrate_derivative_biosynthetic_process	594	0.0044821	0.037645	0.45261	0.997855
GO:0043169_cation_binding	814	0.0037662	0.031783	0.45284	0.997855
GO:0051258_protein_polymerization	224	0.0073338	0.06216	0.45304	0.997855
GO:0045944_positive_regulation_of_transcription_by_RNA_polymerase_II	913	0.0036267	0.031056	0.45352	0.997855
GO:0051348_negative_regulation_of_transferase_activity	200	0.007334	0.063144	0.45377	0.997855
GO:0051603_proteolysis_involved_in_cellular_protein_catabolic_process	559	0.0045427	0.039151	0.45381	0.997855
GO:0051048_negative_regulation_of_secretion	140	0.0088664	0.077817	0.45464	0.997855
GO:0005635_nuclear_envelope	340	0.0054276	0.048291	0.45526	0.997855
GO:0007088_regulation_of_mitotic_nuclear_division	154	0.007625	0.069129	0.45609	0.997855
GO:0008509_anion_transmembrane_transporter_activity	310	0.0056611	0.05169	0.4564	0.997855
GO:0043086_negative_regulation_of_catalytic_activity	516	0.0044061	0.041043	0.45725	0.997855
GO:1901990_regulation_of_mitotic_cell_cycle_phase_transition	313	0.0053212	0.050962	0.45842	0.997855
GO:0048588_developmental_cell_growth	114	0.0088421	0.084725	0.45844	0.997855
GO:0031667_response_to_nutrient_levels	221	0.006161	0.059916	0.45905	0.997855
GO:0007059_chromosome_segregation	256	0.0057295	0.056116	0.45934	0.997855
GO:0007034_vacuolar_transport	110	0.0082846	0.081779	0.45965	0.997855
GO:0004518_nuclease_activity	162	0.0069237	0.069906	0.46055	0.997855
GO:0051783_regulation_of_nuclear_division	164	0.0065003	0.0675	0.46164	0.997855
GO:0015276_ligandgated_ion_channel_activity	136	0.007817	0.081751	0.46191	0.997855
GO:0015075_ion_transmembrane_transporter_activity	790	0.0031265	0.033164	0.46245	0.997855
GO:1903050_regulation_of_proteolysis_involved_in_cellular_protein_catabolic_process	164	0.006195	0.07023	0.46485	0.997855
GO:0050776_regulation_of_immune_response	774	0.0028805	0.033279	0.46551	0.997855
GO:0072562_blood_microparticle	144	0.0068751	0.081895	0.46655	0.997855
GO:0046914_transition_metal_ion_binding	361	0.0038195	0.04689	0.46754	0.997855
GO:0006302_doublestrand_break_repair	223	0.0048541	0.059718	0.46761	0.997855
GO:0048534_hematopoietic_or_lymphoid_organ_development	532	0.0031144	0.039266	0.46839	0.997855
GO:0045637_regulation_of_myeloid_cell_differentiation	185	0.0053723	0.069076	0.469	0.997855
GO:0045333_cellular_respiration	110	0.0070906	0.091792	0.46921	0.997855
GO:0070555_response_to_interleukin1	127	0.0062685	0.083191	0.46997	0.997855
GO:0005740_mitochondrial_envelope	540	0.002991	0.040176	0.47033	0.997855
GO:0098542_defense_response_to_other_organism	369	0.0037559	0.051342	0.47084	0.997855
GO:0008324_cation_transmembrane_transporter_activity	560	0.0027849	0.039009	0.47154	0.997855
GO:0019882_antigen_processing_and_presentation	158	0.0054416	0.076705	0.47172	0.997855
GO:0000278_mitotic_cell_cycle	793	0.0022567	0.032388	0.47223	0.997855
GO:0051128_regulation_of_cellular_component_organization	1876	0.0014778	0.021877	0.47307	0.997855
GO:0043122_regulation_of_IkappaB_kinaseNFkappaB_signaling	199	0.0043305	0.066599	0.47408	0.997855
GO:0070304_positive_regulation_of_stressactivated_protein_kinase_signaling_cascade	137	0.0048842	0.075607	0.47425	0.997855
GO:0010952_positive_regulation_of_peptidase_activity	142	0.0048311	0.07691	0.47496	0.997855
GO:1903531_negative_regulation_of_secretion_by_cell	129	0.0050001	0.080607	0.47527	0.997855
GO:0050853_B_cell_receptor_signaling_pathway	102	0.0077746	0.12618	0.47544	0.997855
GO:0009166_nucleotide_catabolic_process	106	0.00515	0.087289	0.47648	0.997855
GO:0031975_envelope	874	0.0017549	0.031408	0.47772	0.997855
GO:0000302_response_to_reactive_oxygen_species	123	0.004531	0.081629	0.47787	0.997855
GO:0007155_cell_adhesion	975	0.0016538	0.030343	0.47827	0.997855
GO:0015711_organic_anion_transport	335	0.0025582	0.048184	0.47883	0.997855
GO:0051056_regulation_of_small_GTPase_mediated_signal_transduction	226	0.0032029	0.061558	0.47925	0.997855
GO:0015630_microtubule_cytoskeleton	970	0.0014131	0.029371	0.48081	0.997855
GO:0052548_regulation_of_endopeptidase_activity	269	0.0026771	0.056621	0.48114	0.997855
GO:0010950_positive_regulation_of_endopeptidase_activity	136	0.0034331	0.078158	0.48248	0.997855
GO:0005694_chromosome	828	0.0014191	0.032338	0.4825	0.997855
GO:0009887_animal_organ_morphogenesis	519	0.0016771	0.039339	0.483	0.997855
GO:1901700_response_to_oxygencontaining_compound	909	0.0012118	0.029571	0.48366	0.997855
GO:2001252_positive_regulation_of_chromosome_organization	138	0.0029332	0.079832	0.48535	0.997855
GO:0090288_negative_regulation_of_cellular_response_to_growth_factor_stimulus	125	0.0025968	0.079872	0.48703	0.997855
GO:0051592_response_to_calcium_ion	106	0.0026969	0.084942	0.48734	0.997855
GO:0046903_secretion	1225	0.00079231	0.026404	0.48803	0.997855
GO:0051241_negative_regulation_of_multicellular_organismal_process	878	0.00089453	0.031085	0.48852	0.997855
GO:0022604_regulation_of_cell_morphogenesis	331	0.001433	0.050279	0.48863	0.997855
GO:0043604_amide_biosynthetic_process	625	0.0010504	0.037246	0.48875	0.997855
GO:0043025_neuronal_cell_body	174	0.0019942	0.072794	0.48907	0.997855
GO:0043900_regulation_of_multiorganism_process	307	0.001338	0.051746	0.48969	0.997855
GO:0030073_insulin_secretion	125	0.0019955	0.077928	0.48979	0.997855
GO:0007389_pattern_specification_process	209	0.0015695	0.061375	0.4898	0.997855
GO:0031123_RNA_3end_processing	134	0.0019303	0.075555	0.48981	0.997855
GO:0045786_negative_regulation_of_cell_cycle	502	0.0010027	0.040314	0.49008	0.997855
GO:0006955_immune_response	1734	0.00051288	0.023442	0.49127	0.997855
GO:0198738_cellcell_signaling_by_wnt	343	0.00089116	0.046454	0.49235	0.997855
GO:0061024_membrane_organization	712	0.00062229	0.035422	0.49299	0.997855
GO:0042770_signal_transduction_in_response_to_DNA_damage	123	0.0011468	0.080377	0.49431	0.997855
GO:0000956_nucleartranscribed_mRNA_catabolic_process	203	0.00090537	0.066125	0.49454	0.997855
GO:1902749_regulation_of_cell_cycle_G2M_phase_transition	150	0.00093519	0.070581	0.49471	0.997855
GO:0000184_nucleartranscribed_mRNA_catabolic_process_nonsensemediated_decay	113	0.0011917	0.090467	0.49474	0.997855
GO:0098813_nuclear_chromosome_segregation	216	0.00067823	0.060886	0.49556	0.997855
GO:0019935_cyclicnucleotidemediated_signaling	160	0.00074796	0.069913	0.49573	0.997855
GO:0048193_Golgi_vesicle_transport	337	0.00052261	0.049589	0.4958	0.997855
GO:0006457_protein_folding	158	0.00056831	0.069664	0.49675	0.997855
GO:0036293_response_to_decreased_oxygen_levels	162	0.00049971	0.067276	0.49704	0.997855
GO:0052547_regulation_of_peptidase_activity	275	0.00028261	0.056146	0.49799	0.997855
GO:0032504_multicellular_organism_reproduction	307	0.0002229	0.050483	0.49824	0.997855
GO:0036294_cellular_response_to_decreased_oxygen_levels	105	8.7801e-05	0.082852	0.49958	0.997855
GO:0006979_response_to_oxidative_stress	279	-8.0324e-05	0.054862	0.50058	0.997855
GO:0031967_organelle_envelope	862	-5.2801e-05	0.031594	0.50067	0.997855
GO:0006469_negative_regulation_of_protein_kinase_activity	164	-0.00034885	0.069241	0.50201	0.997855
GO:0051606_detection_of_stimulus	197	-0.00033157	0.063691	0.50208	0.997855
GO:0032940_secretion_by_cell	1176	-0.00015365	0.027058	0.50227	0.997855
GO:0022610_biological_adhesion	959	-0.00017591	0.030334	0.50231	0.997855
GO:0003735_structural_constituent_of_ribosome	113	-0.00061271	0.08963	0.50273	0.997855
GO:0043123_positive_regulation_of_IkappaB_kinaseNFkappaB_signaling	164	-0.00067391	0.07086	0.50379	0.997855
GO:0007267_cellcell_signaling	1157	-0.0002688	0.026923	0.50398	0.997855
GO:0006402_mRNA_catabolic_process	292	-0.00056906	0.054591	0.50416	0.997855
GO:0006473_protein_acetylation	148	-0.0010495	0.074836	0.50559	0.997855
GO:0071702_organic_substance_transport	1909	-0.00033807	0.021323	0.50632	0.997855
GO:0009314_response_to_radiation	297	-0.0010693	0.053283	0.50801	0.997855
GO:0006575_cellular_modified_amino_acid_metabolic_process	158	-0.0014843	0.071857	0.50824	0.997855
GO:0015980_energy_derivation_by_oxidation_of_organic_compounds	167	-0.0018879	0.072464	0.51039	0.997855
GO:0140014_mitotic_nuclear_division	249	-0.0014804	0.056579	0.51044	0.997855
GO:0099568_cytoplasmic_region	294	-0.0014587	0.051442	0.51131	0.997855
GO:0070371_ERK1_and_ERK2_cascade	265	-0.0015928	0.054966	0.51156	0.997855
GO:1901987_regulation_of_cell_cycle_phase_transition	318	-0.0014762	0.04944	0.51191	0.997855
GO:0098798_mitochondrial_protein_complex	244	-0.001813	0.059874	0.51208	0.997855
GO:0001894_tissue_homeostasis	122	-0.0024738	0.080466	0.51226	0.997855
GO:0033157_regulation_of_intracellular_protein_transport	175	-0.0020432	0.065448	0.51245	0.997855
GO:0031966_mitochondrial_membrane	513	-0.0013521	0.041062	0.51313	0.997855
GO:1902275_regulation_of_chromatin_organization	128	-0.0032182	0.080736	0.5159	0.997855
GO:0031331_positive_regulation_of_cellular_catabolic_process	290	-0.0023736	0.053988	0.51753	0.997855
GO:0009101_glycoprotein_biosynthetic_process	270	-0.0025495	0.054191	0.51876	0.997855
GO:0042060_wound_healing	404	-0.0021769	0.045854	0.51893	0.997855
GO:0019787_ubiquitinlike_protein_transferase_activity	384	-0.0022214	0.046521	0.51904	0.997855
GO:0030072_peptide_hormone_secretion	156	-0.0033431	0.069941	0.51906	0.997855
GO:0016055_Wnt_signaling_pathway	348	-0.0023312	0.046335	0.52006	0.997855
GO:0043413_macromolecule_glycosylation	195	-0.0032531	0.064091	0.52024	0.997855
GO:0032535_regulation_of_cellular_component_size	244	-0.0031855	0.059199	0.52146	0.997855
GO:0015103_inorganic_anion_transmembrane_transporter_activity	139	-0.0043683	0.077786	0.52239	0.997855
GO:0051248_negative_regulation_of_protein_metabolic_process	748	-0.0018406	0.032615	0.5225	0.997855
GO:0032269_negative_regulation_of_cellular_protein_metabolic_process	774	-0.0020336	0.032682	0.52481	0.997855
GO:0031589_cellsubstrate_adhesion	248	-0.0036691	0.05841	0.52504	0.997855
GO:0032869_cellular_response_to_insulin_stimulus	144	-0.0045233	0.071841	0.5251	0.997855
GO:0006282_regulation_of_DNA_repair	107	-0.0057259	0.083648	0.52729	0.997855
GO:0071900_regulation_of_protein_serinethreonine_kinase_activity	381	-0.0034014	0.046818	0.52896	0.997855
GO:0044427_chromosomal_part	776	-0.0025377	0.033452	0.53023	0.997855
GO:0033365_protein_localization_to_organelle	770	-0.0025178	0.033034	0.53038	0.997855
GO:0090287_regulation_of_cellular_response_to_growth_factor_stimulus	210	-0.0048318	0.060618	0.53177	0.997855
GO:1903522_regulation_of_blood_circulation	183	-0.005369	0.067306	0.53179	0.997855
GO:0007167_enzyme_linked_receptor_protein_signaling_pathway	823	-0.002546	0.031908	0.5318	0.997855
GO:1904062_regulation_of_cation_transmembrane_transport	239	-0.0049505	0.06003	0.53286	0.997855
GO:0015318_inorganic_molecular_entity_transmembrane_transporter_activity	753	-0.0028375	0.033913	0.53334	0.997855
GO:0022890_inorganic_cation_transmembrane_transporter_activity	512	-0.0034468	0.04084	0.53363	0.997855
GO:0010942_positive_regulation_of_cell_death	483	-0.0036739	0.041062	0.53565	0.997855
GO:0043491_protein_kinase_B_signaling	187	-0.0059616	0.066401	0.53577	0.997855
GO:0032970_regulation_of_actin_filamentbased_process	289	-0.0048831	0.053698	0.53623	0.997855
GO:0043408_regulation_of_MAPK_cascade	627	-0.003365	0.036756	0.53647	0.997855
GO:0004984_olfactory_receptor_activity	286	-0.0065278	0.069629	0.53735	0.997855
GO:1903706_regulation_of_hemopoiesis	302	-0.0051156	0.054281	0.53754	0.997855
GO:0043543_protein_acylation	189	-0.0063111	0.066578	0.53776	0.997855
GO:0009792_embryo_development_ending_in_birth_or_egg_hatching	188	-0.0063719	0.066668	0.53807	0.997855
GO:0071897_DNA_biosynthetic_process	146	-0.0073384	0.076686	0.53812	0.997855
GO:0051346_negative_regulation_of_hydrolase_activity	278	-0.0053825	0.055573	0.53858	0.997855
GO:0019933_cAMPmediated_signaling	144	-0.0071327	0.073473	0.53867	0.997855
GO:0070588_calcium_ion_transmembrane_transport	202	-0.0062447	0.063668	0.53907	0.997855
GO:0070085_glycosylation	203	-0.0062233	0.06335	0.53913	0.997855
GO:0098858_actinbased_cell_projection	115	-0.0082532	0.082298	0.53994	0.997855
GO:1902806_regulation_of_cell_cycle_G1S_phase_transition	126	-0.0081357	0.080272	0.54036	0.997855
GO:0034404_nucleobasecontaining_small_molecule_biosynthetic_process	131	-0.008047	0.077993	0.54109	0.997855
GO:0007030_Golgi_organization	133	-0.0079283	0.075746	0.54168	0.997855
GO:2000146_negative_regulation_of_cell_motility	212	-0.0063666	0.059236	0.5428	0.997855
GO:0030336_negative_regulation_of_cell_migration	258	-0.0061333	0.056873	0.54294	0.997855
GO:0023057_negative_regulation_of_signaling	980	-0.0030621	0.028189	0.54325	0.997855
GO:0043406_positive_regulation_of_MAP_kinase_activity	189	-0.0071942	0.065822	0.54352	0.997855
GO:0046943_carboxylic_acid_transmembrane_transporter_activity	152	-0.0080207	0.073226	0.54361	0.997855
GO:0043043_peptide_biosynthetic_process	524	-0.0046851	0.040934	0.54556	0.997855
GO:0070820_tertiary_granule	164	-0.0083372	0.072848	0.54556	0.997855
GO:0016052_carbohydrate_catabolic_process	112	-0.009543	0.083369	0.54557	0.997855
GO:0061136_regulation_of_proteasomal_protein_catabolic_process	141	-0.0087361	0.075852	0.54585	0.997855
GO:0051707_response_to_other_organism	629	-0.0043912	0.038089	0.54589	0.997855
GO:0042581_specific_granule	160	-0.0082323	0.071129	0.54607	0.997855
GO:0000070_mitotic_sister_chromatid_segregation	140	-0.0091993	0.077625	0.54717	0.997855
GO:0060048_cardiac_muscle_contraction	107	-0.010583	0.08836	0.54767	0.997855
GO:0006486_protein_glycosylation	199	-0.0077234	0.063537	0.54837	0.997855
GO:0034330_cell_junction_organization	230	-0.007247	0.058383	0.54939	0.997855
GO:1901292_nucleoside_phosphate_catabolic_process	108	-0.01079	0.085329	0.55031	0.997855
GO:1905114_cell_surface_receptor_signaling_pathway_involved_in_cellcell_signaling	383	-0.0056616	0.044045	0.55114	0.997855
GO:0023014_signal_transduction_by_protein_phosphorylation	764	-0.0042987	0.032847	0.55206	0.997855
GO:2000116_regulation_of_cysteinetype_endopeptidase_activity	184	-0.0088793	0.066992	0.55272	0.997855
GO:0061013_regulation_of_mRNA_catabolic_process	128	-0.01069	0.080456	0.55285	0.997855
GO:0031329_regulation_of_cellular_catabolic_process	622	-0.0049641	0.037002	0.55336	0.997855
GO:1904018_positive_regulation_of_vasculature_development	133	-0.010398	0.076009	0.55441	0.997855
GO:0002224_tolllike_receptor_signaling_pathway	119	-0.011988	0.087551	0.55446	0.997855
GO:0048002_antigen_processing_and_presentation_of_peptide_antigen	131	-0.011374	0.081977	0.55518	0.997855
GO:0031098_stressactivated_protein_kinase_signaling_cascade	255	-0.0077166	0.05524	0.55555	0.997855
GO:1901617_organic_hydroxy_compound_biosynthetic_process	184	-0.0093728	0.066062	0.55641	0.997855
GO:0006816_calcium_ion_transport	286	-0.0077161	0.05434	0.55646	0.997855
GO:0005929_cilium	434	-0.0059446	0.041807	0.55654	0.997855
GO:0055037_recycling_endosome	126	-0.0117	0.078734	0.55907	0.997855
GO:0031965_nuclear_membrane	206	-0.009487	0.063828	0.55908	0.997855
GO:0032868_response_to_insulin	149	-0.010623	0.071158	0.55933	0.997855
GO:0070482_response_to_oxygen_levels	172	-0.0098947	0.066049	0.55954	0.997855
GO:0043280_positive_regulation_of_cysteinetype_endopeptidase_activity_involved_in_apoptotic_process	104	-0.014032	0.091705	0.56081	0.997855
GO:0001666_response_to_hypoxia	170	-0.010371	0.067543	0.56102	0.997855
GO:0006665_sphingolipid_metabolic_process	126	-0.012908	0.081209	0.56314	0.997855
GO:0021700_developmental_maturation	126	-0.012906	0.079504	0.56448	0.997855
GO:0000165_MAPK_cascade	750	-0.0053875	0.033148	0.56455	0.997855
GO:0045732_positive_regulation_of_protein_catabolic_process	174	-0.011168	0.068197	0.56504	0.997855
GO:0048589_developmental_growth	274	-0.0091786	0.055833	0.56529	0.997855
GO:0010921_regulation_of_phosphatase_activity	107	-0.01416	0.086026	0.56537	0.997855
GO:0032989_cellular_component_morphogenesis	730	-0.0055595	0.033742	0.56544	0.997855
GO:1903322_positive_regulation_of_protein_modification_by_small_protein_conjugation_or_removal	106	-0.014788	0.089516	0.56561	0.997855
GO:0050679_positive_regulation_of_epithelial_cell_proliferation	144	-0.01331	0.080507	0.56565	0.997855
GO:1901615_organic_hydroxy_compound_metabolic_process	373	-0.0078107	0.047231	0.56567	0.997855
GO:0060828_regulation_of_canonical_Wnt_signaling_pathway	198	-0.0099669	0.059959	0.56601	0.997855
GO:0009161_ribonucleoside_monophosphate_metabolic_process	194	-0.010973	0.065528	0.5665	0.997855
GO:0001649_osteoblast_differentiation	142	-0.012777	0.075971	0.56678	0.997855
GO:0030111_regulation_of_Wnt_signaling_pathway	246	-0.0091457	0.05394	0.56732	0.997855
GO:0060560_developmental_growth_involved_in_morphogenesis	120	-0.013952	0.082186	0.5674	0.997855
GO:0006887_exocytosis	768	-0.0056524	0.033215	0.56756	0.997855
GO:0044297_cell_body	196	-0.011607	0.067932	0.56783	0.997855
GO:0000819_sister_chromatid_segregation	165	-0.012346	0.070874	0.56914	0.997855
GO:0016757_transferase_activity_transferring_glycosyl_groups	248	-0.010282	0.058815	0.56939	0.997855
GO:0005342_organic_acid_transmembrane_transporter_activity	148	-0.013149	0.074141	0.57038	0.997855
GO:0044843_cell_cycle_G1S_phase_transition	210	-0.011306	0.063289	0.57089	0.997855
GO:0044093_positive_regulation_of_molecular_function	1203	-0.0048336	0.026867	0.57139	0.997855
GO:0005085_guanylnucleotide_exchange_factor_activity	286	-0.0095848	0.053243	0.57143	0.997855
GO:0051186_cofactor_metabolic_process	472	-0.0078385	0.043519	0.57147	0.997855
GO:0007163_establishment_or_maintenance_of_cell_polarity	145	-0.013176	0.072417	0.57219	0.997855
GO:0051493_regulation_of_cytoskeleton_organization	414	-0.0081131	0.044248	0.57274	0.997855
GO:0050878_regulation_of_body_fluid_levels	373	-0.008679	0.047195	0.57295	0.997855
GO:0110053_regulation_of_actin_filament_organization	202	-0.011875	0.064272	0.57329	0.997855
GO:0051301_cell_division	210	-0.011384	0.061444	0.57349	0.997855
GO:0009896_positive_regulation_of_catabolic_process	334	-0.0092678	0.049937	0.57362	0.997855
GO:0046890_regulation_of_lipid_biosynthetic_process	148	-0.013205	0.071027	0.57374	0.997855
GO:0007204_positive_regulation_of_cytosolic_calcium_ion_concentration	230	-0.011563	0.062121	0.57383	0.997855
GO:0009156_ribonucleoside_monophosphate_biosynthetic_process	110	-0.015689	0.083904	0.57416	0.997855
GO:0010648_negative_regulation_of_cell_communication	975	-0.0052968	0.028235	0.5744	0.997855
GO:0034220_ion_transmembrane_transport	772	-0.0063894	0.033784	0.575	0.997855
GO:0043312_neutrophil_degranulation	480	-0.0079297	0.041745	0.57533	0.997855
GO:0009410_response_to_xenobiotic_stimulus	134	-0.0153	0.080053	0.57579	0.997855
GO:0005775_vacuolar_lumen	161	-0.013301	0.069202	0.57621	0.997855
GO:0019887_protein_kinase_regulator_activity	158	-0.013614	0.070712	0.57634	0.997855
GO:0016311_dephosphorylation	300	-0.0097106	0.049983	0.57702	0.997855
GO:0009986_cell_surface	653	-0.0073051	0.037382	0.57747	0.997855
GO:0071363_cellular_response_to_growth_factor_stimulus	523	-0.0077023	0.039385	0.57752	0.997855
GO:0050730_regulation_of_peptidyltyrosine_phosphorylation	181	-0.013385	0.068336	0.57764	0.997855
GO:0051896_regulation_of_protein_kinase_B_signaling	172	-0.013689	0.069702	0.57785	0.997855
GO:0030162_regulation_of_proteolysis	612	-0.0076335	0.038808	0.57797	0.997855
GO:0071456_cellular_response_to_hypoxia	112	-0.016476	0.08336	0.57834	0.997855
GO:2000058_regulation_of_ubiquitindependent_protein_catabolic_process	117	-0.01618	0.081046	0.57912	0.997855
GO:0002706_regulation_of_lymphocyte_mediated_immunity	105	-0.017759	0.088084	0.57989	0.997855
GO:0055080_cation_homeostasis	523	-0.0082621	0.040932	0.57998	0.997855
GO:1903034_regulation_of_response_to_wounding	109	-0.018021	0.089252	0.58	0.997855
GO:0004713_protein_tyrosine_kinase_activity	153	-0.015994	0.077829	0.58141	0.997855
GO:2001235_positive_regulation_of_apoptotic_signaling_pathway	119	-0.016713	0.080916	0.58182	0.997855
GO:0034614_cellular_response_to_reactive_oxygen_species	106	-0.01831	0.088554	0.5819	0.997855
GO:0090066_regulation_of_anatomical_structure_size	299	-0.010997	0.052988	0.5822	0.997855
GO:0051051_negative_regulation_of_transport	361	-0.010398	0.049473	0.58323	0.997855
GO:0071396_cellular_response_to_lipid	368	-0.0095422	0.04536	0.58331	0.997855
GO:0002478_antigen_processing_and_presentation_of_exogenous_peptide_antigen	121	-0.017859	0.084197	0.58399	0.997855
GO:0008202_steroid_metabolic_process	242	-0.012343	0.058055	0.58418	0.997855
GO:0071347_cellular_response_to_interleukin1	114	-0.018889	0.087042	0.5859	0.997855
GO:0006164_purine_nucleotide_biosynthetic_process	190	-0.013964	0.064103	0.58622	0.997855
GO:0006839_mitochondrial_transport	214	-0.013445	0.061592	0.5864	0.997855
GO:0009898_cytoplasmic_side_of_plasma_membrane	132	-0.016967	0.076835	0.58738	0.997855
GO:0001726_ruffle	108	-0.018778	0.084981	0.58744	0.997855
GO:0090316_positive_regulation_of_intracellular_protein_transport	124	-0.017536	0.079297	0.58751	0.997855
GO:0006091_generation_of_precursor_metabolites_and_energy	298	-0.012368	0.054759	0.58935	0.997855
GO:0051271_negative_regulation_of_cellular_component_movement	238	-0.012931	0.05601	0.59129	0.997855
GO:0004857_enzyme_inhibitor_activity	272	-0.01266	0.054723	0.59148	0.997855
GO:0071559_response_to_transforming_growth_factor_beta	184	-0.014885	0.06429	0.59155	0.997855
GO:0023061_signal_release	274	-0.012202	0.052583	0.59175	0.997855
GO:0006915_apoptotic_process	1308	-0.0058967	0.025398	0.5918	0.997855
GO:0005201_extracellular_matrix_structural_constituent	142	-0.018328	0.078791	0.59197	0.997855
GO:0072522_purinecontaining_compound_biosynthetic_process	203	-0.01428	0.061361	0.59201	0.997855
GO:0042063_gliogenesis	114	-0.018747	0.080498	0.59207	0.997855
GO:0009100_glycoprotein_metabolic_process	323	-0.011867	0.050373	0.59312	0.997855
GO:0019884_antigen_processing_and_presentation_of_exogenous_antigen	126	-0.019779	0.083805	0.59329	0.997855
GO:0007173_epidermal_growth_factor_receptor_signaling_pathway	104	-0.021004	0.088817	0.59347	0.997855
GO:0035051_cardiocyte_differentiation	104	-0.020202	0.085386	0.59352	0.997855
GO:0019898_extrinsic_component_of_membrane	241	-0.013622	0.056988	0.59446	0.997855
GO:0009199_ribonucleoside_triphosphate_metabolic_process	189	-0.016281	0.06661	0.59655	0.997855
GO:0016810_hydrolase_activity_acting_on_carbonnitrogen_but_not_peptide_bonds	132	-0.017732	0.072385	0.59676	0.997855
GO:0010389_regulation_of_G2M_transition_of_mitotic_cell_cycle	135	-0.018594	0.075571	0.59718	0.997855
GO:0050801_ion_homeostasis	582	-0.0096076	0.038938	0.59745	0.997855
GO:0009416_response_to_light_stimulus	210	-0.015464	0.062332	0.59797	0.997855
GO:0008016_regulation_of_heart_contraction	168	-0.017448	0.07023	0.5981	0.997855
GO:0010876_lipid_localization	258	-0.014051	0.056013	0.59903	0.997855
GO:0006518_peptide_metabolic_process	647	-0.0092436	0.036674	0.5995	0.997855
GO:1903320_regulation_of_protein_modification_by_small_protein_conjugation_or_removal	180	-0.017045	0.067472	0.59972	0.997855
GO:0098771_inorganic_ion_homeostasis	532	-0.010268	0.040414	0.60028	0.997855
GO:0042119_neutrophil_activation	488	-0.010529	0.041217	0.60081	0.997855
GO:0072507_divalent_inorganic_cation_homeostasis	372	-0.012433	0.048614	0.60093	0.997855
GO:0045165_cell_fate_commitment	131	-0.020476	0.079784	0.60127	0.997855
GO:0120161_regulation_of_coldinduced_thermogenesis	142	-0.019312	0.075113	0.60145	0.997855
GO:0031012_extracellular_matrix	388	-0.012254	0.047127	0.60258	0.997855
GO:0046034_ATP_metabolic_process	171	-0.018394	0.070114	0.60347	0.997855
GO:0071248_cellular_response_to_metal_ion	130	-0.020657	0.078181	0.60419	0.997855
GO:0009628_response_to_abiotic_stimulus	697	-0.0092017	0.034812	0.60423	0.997855
GO:0051704_multiorganism_process	1348	-0.0066622	0.025126	0.60455	0.997855
GO:0009914_hormone_transport	192	-0.016968	0.063948	0.60463	0.997855
GO:0005875_microtubule_associated_complex	134	-0.020519	0.076768	0.60537	0.997855
GO:0001659_temperature_homeostasis	154	-0.01917	0.07165	0.60547	0.997855
GO:0003823_antigen_binding	102	-0.032549	0.12161	0.60552	0.997855
GO:0007599_hemostasis	290	-0.014563	0.054239	0.60584	0.997855
GO:0106106_coldinduced_thermogenesis	141	-0.020209	0.075143	0.60601	0.997855
GO:0003007_heart_morphogenesis	160	-0.018225	0.06756	0.60633	0.997855
GO:0051028_mRNA_transport	115	-0.022735	0.084026	0.60664	0.997855
GO:0000725_recombinational_repair	113	-0.021572	0.079515	0.60692	0.997855
GO:0140097_catalytic_activity_acting_on_DNA	168	-0.019301	0.071012	0.60711	0.997855
GO:0044441_ciliary_part	358	-0.01273	0.046643	0.60754	0.997855
GO:0045861_negative_regulation_of_proteolysis	215	-0.017495	0.063959	0.60778	0.997855
GO:0072599_establishment_of_protein_localization_to_endoplasmic_reticulum	106	-0.024954	0.090882	0.60818	0.997855
GO:0044432_endoplasmic_reticulum_part	1020	-0.0078914	0.028723	0.60824	0.997855
GO:1901136_carbohydrate_derivative_catabolic_process	152	-0.021401	0.077768	0.60842	0.997855
GO:0034765_regulation_of_ion_transmembrane_transport	251	-0.016292	0.058566	0.60956	0.997855
GO:0001655_urogenital_system_development	152	-0.019645	0.070562	0.60965	0.997855
GO:0036230_granulocyte_activation	494	-0.011458	0.041003	0.61005	0.997855
GO:0051897_positive_regulation_of_protein_kinase_B_signaling	151	-0.021643	0.076726	0.61106	0.997855
GO:0006812_cation_transport	783	-0.0094745	0.033313	0.61195	0.997855
GO:0055065_metal_ion_homeostasis	471	-0.01222	0.042964	0.61196	0.997855
GO:0009607_response_to_biotic_stimulus	590	-0.010675	0.037489	0.61208	0.997855
GO:0002703_regulation_of_leukocyte_mediated_immunity	132	-0.022448	0.078443	0.61263	0.997855
GO:0071453_cellular_response_to_oxygen_levels	116	-0.023008	0.080373	0.61266	0.997855
GO:0034774_secretory_granule_lumen	317	-0.014941	0.0518	0.61349	0.997855
GO:0016298_lipase_activity	112	-0.026105	0.088873	0.61552	0.997855
GO:0072503_cellular_divalent_inorganic_cation_homeostasis	362	-0.014483	0.049226	0.6157	0.997855
GO:0006413_translational_initiation	170	-0.021776	0.072105	0.61868	0.997855
GO:0033673_negative_regulation_of_kinase_activity	172	-0.020429	0.067438	0.61903	0.997855
GO:0051092_positive_regulation_of_NFkappaB_transcription_factor_activity	131	-0.023834	0.077531	0.62073	0.997855
GO:0007369_gastrulation	104	-0.027435	0.08773	0.62275	0.997855
GO:0007049_cell_cycle	1314	-0.0079722	0.025474	0.62284	0.997855
GO:1904813_ficolin1rich_granule_lumen	124	-0.026333	0.084092	0.62292	0.997855
GO:0045926_negative_regulation_of_growth	161	-0.021984	0.069702	0.62377	0.997855
GO:0005730_nucleolus	770	-0.010646	0.033352	0.62522	0.997855
GO:0007507_heart_development	312	-0.016171	0.050271	0.62615	0.997855
GO:0015934_large_ribosomal_subunit	120	-0.028004	0.08686	0.62643	0.997855
GO:0045047_protein_targeting_to_ER	102	-0.030484	0.094474	0.62652	0.997855
GO:0005739_mitochondrion	1237	-0.0086119	0.026626	0.62682	0.997855
GO:0033500_carbohydrate_homeostasis	122	-0.026718	0.082597	0.62683	0.997855
GO:0046879_hormone_secretion	188	-0.020872	0.064259	0.62734	0.997855
GO:0043066_negative_regulation_of_apoptotic_process	646	-0.011763	0.036191	0.62741	0.997855
GO:0071560_cellular_response_to_transforming_growth_factor_beta_stimulus	177	-0.0214	0.065286	0.62846	0.997855
GO:0016747_transferase_activity_transferring_acyl_groups_other_than_aminoacyl_groups	214	-0.021296	0.063764	0.6308	0.997855
GO:0008233_peptidase_activity	508	-0.013583	0.040376	0.63172	0.997855
GO:0001817_regulation_of_cytokine_production	509	-0.013736	0.040509	0.63273	0.997855
GO:0030041_actin_filament_polymerization	129	-0.028557	0.083982	0.63309	0.997855
GO:0002446_neutrophil_mediated_immunity	488	-0.013909	0.040891	0.63312	0.997855
GO:0044450_microtubule_organizing_center_part	144	-0.024669	0.072262	0.63359	0.997855
GO:0045055_regulated_exocytosis	696	-0.011948	0.03492	0.63389	0.997855
GO:0101002_ficolin1rich_granule	185	-0.024165	0.07055	0.63402	0.997855
GO:0009605_response_to_external_stimulus	1619	-0.0082443	0.023994	0.63443	0.997855
GO:0009126_purine_nucleoside_monophosphate_metabolic_process	191	-0.022718	0.066047	0.63456	0.997855
GO:0009167_purine_ribonucleoside_monophosphate_metabolic_process	191	-0.022718	0.066047	0.63456	0.997855
GO:0009205_purine_ribonucleoside_triphosphate_metabolic_process	186	-0.023177	0.066867	0.63556	0.997855
GO:0072001_renal_system_development	143	-0.025168	0.072427	0.63589	0.997855
GO:0050817_coagulation	289	-0.019008	0.054532	0.63629	0.997855
GO:1901565_organonitrogen_compound_catabolic_process	1027	-0.010189	0.029114	0.63682	0.997855
GO:0009611_response_to_wounding	443	-0.015248	0.043479	0.63709	0.997855
GO:0043207_response_to_external_biotic_stimulus	564	-0.013573	0.038519	0.63772	0.997855
GO:0043687_posttranslational_protein_modification	358	-0.017276	0.048897	0.63808	0.997855
GO:0061041_regulation_of_wound_healing	104	-0.032629	0.092174	0.63833	0.997855
GO:0004842_ubiquitinprotein_transferase_activity	362	-0.017035	0.048012	0.63863	0.997855
GO:0009124_nucleoside_monophosphate_biosynthetic_process	115	-0.028768	0.081037	0.6387	0.997855
GO:0016241_regulation_of_macroautophagy	114	-0.028712	0.080554	0.63924	0.997855
GO:0070838_divalent_metal_ion_transport	314	-0.018348	0.051476	0.63924	0.997855
GO:0072511_divalent_inorganic_cation_transport	314	-0.018348	0.051476	0.63924	0.997855
GO:0006310_DNA_recombination	207	-0.021461	0.060194	0.63928	0.997855
GO:0018205_peptidyllysine_modification	258	-0.02011	0.056382	0.63933	0.997855
GO:0019207_kinase_regulator_activity	178	-0.023627	0.066219	0.63938	0.997855
GO:0030414_peptidase_inhibitor_activity	114	-0.029559	0.082753	0.63952	0.997855
GO:0004866_endopeptidase_inhibitor_activity	114	-0.029627	0.082833	0.63971	0.997855
GO:0018394_peptidyllysine_acetylation	116	-0.030774	0.085745	0.64017	0.997855
GO:0034249_negative_regulation_of_cellular_amide_metabolic_process	118	-0.029508	0.082123	0.64032	0.997855
GO:0009123_nucleoside_monophosphate_metabolic_process	200	-0.022983	0.063801	0.64066	0.997855
GO:0055074_calcium_ion_homeostasis	335	-0.01842	0.051087	0.64078	0.997855
GO:0006811_ion_transport	1215	-0.0096769	0.026793	0.64102	0.997855
GO:0070011_peptidase_activity_acting_on_Lamino_acid_peptides	566	-0.01461	0.040281	0.64158	0.997855
GO:0060047_heart_contraction	177	-0.024526	0.067026	0.64278	0.997855
GO:0051480_regulation_of_cytosolic_calcium_ion_concentration	251	-0.021871	0.059668	0.64302	0.997855
GO:0007596_blood_coagulation	289	-0.02	0.054479	0.64324	0.997855
GO:0032270_positive_regulation_of_cellular_protein_metabolic_process	1266	-0.009562	0.025974	0.64361	0.997855
GO:0019955_cytokine_binding	112	-0.032673	0.088594	0.64386	0.997855
GO:0044445_cytosolic_part	217	-0.022874	0.061999	0.64391	0.997855
GO:0050731_positive_regulation_of_peptidyltyrosine_phosphorylation	138	-0.029126	0.078524	0.64465	0.997855
GO:0045597_positive_regulation_of_cell_differentiation	647	-0.013378	0.035868	0.64541	0.997855
GO:0044798_nuclear_transcription_factor_complex	178	-0.025475	0.068276	0.64547	0.997855
GO:0043069_negative_regulation_of_programmed_cell_death	628	-0.013583	0.036376	0.64557	0.997855
GO:0060271_cilium_assembly	332	-0.018089	0.048379	0.64576	0.997855
GO:0001822_kidney_development	133	-0.028315	0.075507	0.64617	0.997855
GO:0042593_glucose_homeostasis	125	-0.030753	0.081959	0.64625	0.997855
GO:0043009_chordate_embryonic_development	180	-0.025498	0.067902	0.64636	0.997855
GO:0055086_nucleobasecontaining_small_molecule_metabolic_process	561	-0.014658	0.039005	0.64647	0.997855
GO:0009142_nucleoside_triphosphate_biosynthetic_process	106	-0.033671	0.088856	0.64763	0.997855
GO:0060205_cytoplasmic_vesicle_lumen	332	-0.019297	0.05062	0.64848	0.997855
GO:0002283_neutrophil_activation_involved_in_immune_response	481	-0.015847	0.041489	0.64875	0.997855
GO:0030135_coated_vesicle	227	-0.0237	0.062029	0.6488	0.997855
GO:0009259_ribonucleotide_metabolic_process	358	-0.018749	0.048892	0.64932	0.997855
GO:0006406_mRNA_export_from_nucleus	110	-0.032932	0.085584	0.6498	0.997855
GO:0071427_mRNAcontaining_ribonucleoprotein_complex_export_from_nucleus	110	-0.032932	0.085584	0.6498	0.997855
GO:0000910_cytokinesis	150	-0.028224	0.07321	0.65007	0.997855
GO:0045834_positive_regulation_of_lipid_metabolic_process	109	-0.034036	0.086809	0.6525	0.997855
GO:0016197_endosomal_transport	192	-0.025342	0.064572	0.65264	0.997855
GO:0008064_regulation_of_actin_polymerization_or_depolymerization	126	-0.032582	0.082837	0.65296	0.997855
GO:0030832_regulation_of_actin_filament_length	126	-0.032582	0.082837	0.65296	0.997855
GO:0048732_gland_development	138	-0.030365	0.076623	0.65406	0.997855
GO:0071241_cellular_response_to_inorganic_substance	143	-0.029745	0.07447	0.65521	0.997855
GO:0002444_myeloid_leukocyte_mediated_immunity	513	-0.015939	0.039866	0.65536	0.997855
GO:0060589_nucleosidetriphosphatase_regulator_activity	269	-0.022821	0.05692	0.65576	0.997855
GO:0032147_activation_of_protein_kinase_activity	244	-0.02308	0.05735	0.65632	0.997855
GO:0070374_positive_regulation_of_ERK1_and_ERK2_cascade	210	-0.026003	0.064496	0.65659	0.997855
GO:0015031_protein_transport	1378	-0.01023	0.025143	0.65795	0.997855
GO:0072524_pyridinecontaining_compound_metabolic_process	125	-0.034186	0.08388	0.6582	0.997855
GO:0019693_ribose_phosphate_metabolic_process	377	-0.019598	0.047981	0.65853	0.997855
GO:0006952_defense_response	1205	-0.011358	0.027782	0.65866	0.997855
GO:0002449_lymphocyte_mediated_immunity	245	-0.02872	0.069788	0.65966	0.997855
GO:0043603_cellular_amide_metabolic_process	849	-0.013217	0.031977	0.66032	0.997855
GO:0006874_cellular_calcium_ion_homeostasis	330	-0.021351	0.051538	0.66067	0.997855
GO:0009127_purine_nucleoside_monophosphate_biosynthetic_process	107	-0.035271	0.085007	0.6609	0.997855
GO:0009168_purine_ribonucleoside_monophosphate_biosynthetic_process	107	-0.035271	0.085007	0.6609	0.997855
GO:0043271_negative_regulation_of_ion_transport	105	-0.03843	0.092338	0.66137	0.997855
GO:0044782_cilium_organization	346	-0.019741	0.047229	0.66202	0.997855
GO:1990845_adaptive_thermogenesis	145	-0.03139	0.075017	0.66219	0.997855
GO:0034097_response_to_cytokine	845	-0.013173	0.031435	0.66241	0.997855
GO:0000151_ubiquitin_ligase_complex	255	-0.024194	0.057485	0.66307	0.997855
GO:0061135_endopeptidase_regulator_activity	118	-0.033699	0.080067	0.66308	0.997855
GO:0030003_cellular_cation_homeostasis	481	-0.018224	0.042929	0.6644	0.997855
GO:0008154_actin_polymerization_or_depolymerization	155	-0.032148	0.075551	0.66477	0.997855
GO:0046496_nicotinamide_nucleotide_metabolic_process	122	-0.036513	0.085467	0.66539	0.997855
GO:0016071_mRNA_metabolic_process	665	-0.015792	0.03687	0.66578	0.997855
GO:0055085_transmembrane_transport	971	-0.012945	0.030088	0.66648	0.997855
GO:0015081_sodium_ion_transmembrane_transporter_activity	137	-0.034118	0.078425	0.66823	0.997855
GO:0022857_transmembrane_transporter_activity	912	-0.013581	0.031206	0.66829	0.997855
GO:0006261_DNAdependent_DNA_replication	121	-0.035435	0.08125	0.66862	0.997855
GO:0048584_positive_regulation_of_response_to_stimulus	1936	-0.0095657	0.021926	0.66868	0.997855
GO:0060401_cytosolic_calcium_ion_transport	122	-0.035596	0.081586	0.66869	0.997855
GO:0048585_negative_regulation_of_response_to_stimulus	1191	-0.011164	0.025588	0.6687	0.997855
GO:0000724_doublestrand_break_repair_via_homologous_recombination	113	-0.034712	0.079093	0.66962	0.997855
GO:0000166_nucleotide_binding	591	-0.016421	0.037391	0.66973	0.997855
GO:1901265_nucleoside_phosphate_binding	591	-0.016421	0.037391	0.66973	0.997855
GO:0031983_vesicle_lumen	333	-0.022211	0.050562	0.66977	0.997855
GO:0000209_protein_polyubiquitination	244	-0.02528	0.057468	0.66999	0.997855
GO:0034622_cellular_proteincontaining_complex_assembly	922	-0.013749	0.031251	0.67001	0.997855
GO:0019362_pyridine_nucleotide_metabolic_process	121	-0.037693	0.085512	0.67032	0.997855
GO:0044272_sulfur_compound_biosynthetic_process	164	-0.031484	0.071378	0.67042	0.997855
GO:0051188_cofactor_biosynthetic_process	211	-0.028568	0.064141	0.67198	0.997855
GO:0006611_protein_export_from_nucleus	168	-0.029455	0.066011	0.67228	0.997855
GO:0043299_leukocyte_degranulation	504	-0.018232	0.040784	0.67258	0.997855
GO:0030278_regulation_of_ossification	115	-0.039196	0.087645	0.67264	0.997855
GO:0098802_plasma_membrane_receptor_complex	156	-0.032934	0.073497	0.67296	0.997855
GO:0016746_transferase_activity_transferring_acyl_groups	234	-0.027717	0.061827	0.67303	0.997855
GO:0005815_microtubule_organizing_center	614	-0.016258	0.036147	0.67356	0.997855
GO:0051015_actin_filament_binding	139	-0.036235	0.080503	0.67368	0.997855
GO:0002443_leukocyte_mediated_immunity	745	-0.016067	0.035626	0.674	0.997855
GO:1902903_regulation_of_supramolecular_fiber_organization	271	-0.02468	0.054448	0.67482	0.997855
GO:0043281_regulation_of_cysteinetype_endopeptidase_activity_involved_in_apoptotic_process	164	-0.033154	0.072724	0.67576	0.997855
GO:0006403_RNA_localization	186	-0.029404	0.064421	0.67596	0.997855
GO:0010941_regulation_of_cell_death	1199	-0.012384	0.026741	0.67836	0.997855
GO:0002576_platelet_degranulation	125	-0.037843	0.081674	0.67844	0.997855
GO:0003779_actin_binding	256	-0.027525	0.059282	0.67879	0.997855
GO:0000375_RNA_splicing_via_transesterification_reactions	310	-0.024424	0.052568	0.6789	0.997855
GO:0010647_positive_regulation_of_cell_communication	1315	-0.011759	0.025309	0.6789	0.997855
GO:0098800_inner_mitochondrial_membrane_protein_complex	127	-0.039235	0.083524	0.68073	0.997855
GO:1901135_carbohydrate_derivative_metabolic_process	956	-0.014264	0.030339	0.68088	0.997855
GO:0071902_positive_regulation_of_protein_serinethreonine_kinase_activity	232	-0.02849	0.060562	0.68097	0.997855
GO:0008285_negative_regulation_of_cell_proliferation	516	-0.019002	0.040376	0.68105	0.997855
GO:0070848_response_to_growth_factor	508	-0.01873	0.03977	0.68116	0.997855
GO:0061572_actin_filament_bundle_organization	125	-0.036188	0.076783	0.68129	0.997855
GO:0031396_regulation_of_protein_ubiquitination	160	-0.03397	0.071738	0.68208	0.997855
GO:0051020_GTPase_binding	529	-0.018522	0.039077	0.68224	0.997855
GO:0050657_nucleic_acid_transport	152	-0.033582	0.070808	0.68234	0.997855
GO:0050658_RNA_transport	152	-0.033582	0.070808	0.68234	0.997855
GO:0051168_nuclear_export	180	-0.030737	0.064597	0.6829	0.997855
GO:0036464_cytoplasmic_ribonucleoprotein_granule	191	-0.032251	0.067763	0.68294	0.997855
GO:0016573_histone_acetylation	108	-0.041846	0.087843	0.68309	0.997855
GO:0032880_regulation_of_protein_localization	731	-0.016031	0.033623	0.68325	0.997855
GO:0010466_negative_regulation_of_peptidase_activity	131	-0.03916	0.081947	0.68363	0.997855
GO:0005667_transcription_factor_complex	270	-0.026274	0.054588	0.68485	0.997855
GO:0005102_signaling_receptor_binding	1301	-0.012666	0.026283	0.68507	0.997855
GO:0002250_adaptive_immune_response	197	-0.031589	0.06492	0.68672	0.997855
GO:0009108_coenzyme_biosynthetic_process	176	-0.033927	0.069488	0.68731	0.997855
GO:0060402_calcium_ion_transport_into_cytosol	112	-0.041912	0.085739	0.68752	0.997855
GO:0006475_internal_protein_amino_acid_acetylation	115	-0.041777	0.085439	0.68757	0.997855
GO:0030662_coated_vesicle_membrane	150	-0.037975	0.077264	0.68846	0.997855
GO:0003015_heart_process	182	-0.032277	0.065643	0.68853	0.997855
GO:0006873_cellular_ion_homeostasis	490	-0.020883	0.04234	0.68907	0.997855
GO:0006508_proteolysis	1403	-0.012696	0.025686	0.68944	0.997855
GO:0051236_establishment_of_RNA_localization	155	-0.034778	0.070346	0.68948	0.997855
GO:0030001_metal_ion_transport	614	-0.018485	0.037331	0.68975	0.997855
GO:0007249_IkappaB_kinaseNFkappaB_signaling	226	-0.030691	0.061961	0.68981	0.997855
GO:0022406_membrane_docking	153	-0.034336	0.069213	0.69009	0.997855
GO:0018393_internal_peptidyllysine_acetylation	110	-0.043255	0.087049	0.69037	0.997855
GO:0010951_negative_regulation_of_endopeptidase_activity	128	-0.04113	0.082699	0.69053	0.997855
GO:0007033_vacuole_organization	134	-0.040192	0.079845	0.69265	0.997855
GO:0043488_regulation_of_mRNA_stability	107	-0.044149	0.087254	0.69357	0.997855
GO:0009150_purine_ribonucleotide_metabolic_process	354	-0.024817	0.048925	0.69401	0.997855
GO:0006412_translation	563	-0.020625	0.039828	0.69771	0.997855
GO:0000398_mRNA_splicing_via_spliceosome	310	-0.027186	0.052465	0.69783	0.997855
GO:0098793_presynapse	186	-0.035506	0.068378	0.69821	0.997855
GO:0023056_positive_regulation_of_signaling	1322	-0.013128	0.025256	0.6984	0.997855
GO:0000187_activation_of_MAPK_activity	117	-0.044713	0.085897	0.69865	0.997855
GO:0031461_cullinRING_ubiquitin_ligase_complex	153	-0.039131	0.074867	0.6994	0.997855
GO:0061695_transferase_complex_transferring_phosphoruscontaining_groups	238	-0.030214	0.057717	0.69968	0.997855
GO:0030016_myofibril	137	-0.041068	0.078072	0.70056	0.997855
GO:0005759_mitochondrial_matrix	411	-0.023667	0.044989	0.70058	0.997855
GO:0045184_establishment_of_protein_localization	1457	-0.012905	0.024424	0.70138	0.997855
GO:0032388_positive_regulation_of_intracellular_transport	163	-0.036535	0.068892	0.70205	0.997855
GO:0001228_DNAbinding_transcription_activator_activity_RNA_polymerase_IIspecific	328	-0.027356	0.051583	0.70206	0.997855
GO:0000377_RNA_splicing_via_transesterification_reactions_with_bulged_adenosine_as_nucleophile	308	-0.028054	0.052594	0.70312	0.997855
GO:0004930_G_proteincoupled_receptor_activity	335	-0.027213	0.050992	0.70322	0.997855
GO:0007006_mitochondrial_membrane_organization	112	-0.047215	0.087908	0.7044	0.997855
GO:0043065_positive_regulation_of_apoptotic_process	458	-0.02309	0.042873	0.70491	0.997855
GO:0019903_protein_phosphatase_binding	104	-0.049454	0.091115	0.70635	0.997855
GO:0048738_cardiac_muscle_tissue_development	130	-0.04146	0.076281	0.70661	0.997855
GO:0140098_catalytic_activity_acting_on_RNA	310	-0.027158	0.049921	0.70679	0.997855
GO:0015672_monovalent_inorganic_cation_transport	330	-0.027971	0.051317	0.70714	0.997855
GO:0006732_coenzyme_metabolic_process	303	-0.029431	0.053832	0.70772	0.997855
GO:0050790_regulation_of_catalytic_activity	1533	-0.013366	0.024305	0.70882	0.997855
GO:0044429_mitochondrial_part	826	-0.017895	0.03252	0.70893	0.997855
GO:0015399_primary_active_transmembrane_transporter_activity	101	-0.049844	0.09049	0.70912	0.997855
GO:0015405_PPbondhydrolysisdriven_transmembrane_transporter_activity	101	-0.049844	0.09049	0.70912	0.997855
GO:0043254_regulation_of_protein_complex_assembly	371	-0.026127	0.047267	0.70978	0.997855
GO:0043487_regulation_of_RNA_stability	114	-0.047072	0.084841	0.71049	0.997855
GO:0005743_mitochondrial_inner_membrane	370	-0.026781	0.048132	0.71103	0.997855
GO:0042981_regulation_of_apoptotic_process	1136	-0.015447	0.027754	0.71108	0.997855
GO:0097191_extrinsic_apoptotic_signaling_pathway	162	-0.03883	0.069525	0.71175	0.997855
GO:0005840_ribosome	208	-0.036716	0.06571	0.71184	0.997855
GO:0005769_early_endosome	228	-0.033915	0.060377	0.71285	0.997855
GO:0072330_monocarboxylic_acid_biosynthetic_process	233	-0.033019	0.058742	0.71298	0.997855
GO:0008380_RNA_splicing	362	-0.027583	0.048613	0.71477	0.997855
GO:0009144_purine_nucleoside_triphosphate_metabolic_process	190	-0.03763	0.065936	0.7159	0.997855
GO:0032943_mononuclear_cell_proliferation	178	-0.038021	0.066489	0.71628	0.997855
GO:0019216_regulation_of_lipid_metabolic_process	309	-0.0283	0.049264	0.71717	0.997855
GO:0002831_regulation_of_response_to_biotic_stimulus	106	-0.049802	0.086542	0.71751	0.997855
GO:0098796_membrane_protein_complex	985	-0.016834	0.029221	0.71772	0.997855
GO:0051240_positive_regulation_of_multicellular_organismal_process	1254	-0.015205	0.02636	0.71796	0.997855
GO:0043535_regulation_of_blood_vessel_endothelial_cell_migration	134	-0.048302	0.083662	0.71815	0.997855
GO:0005798_Golgiassociated_vesicle	143	-0.044867	0.077361	0.71903	0.997855
GO:0044451_nucleoplasm_part	949	-0.017382	0.029891	0.71955	0.997855
GO:0090150_establishment_of_protein_localization_to_membrane	271	-0.03236	0.055478	0.72015	0.997855
GO:0003013_circulatory_system_process	323	-0.029438	0.050465	0.72017	0.997855
GO:0051050_positive_regulation_of_transport	694	-0.020176	0.034521	0.72054	0.997855
GO:0007162_negative_regulation_of_cell_adhesion	214	-0.03571	0.061022	0.72079	0.997855
GO:0030168_platelet_activation	124	-0.046613	0.079642	0.72082	0.997855
GO:0043087_regulation_of_GTPase_activity	241	-0.03501	0.059584	0.72159	0.997855
GO:0006875_cellular_metal_ion_homeostasis	432	-0.026765	0.045235	0.72297	0.997855
GO:0060548_negative_regulation_of_cell_death	689	-0.020492	0.034596	0.72318	0.997855
GO:0061134_peptidase_regulator_activity	140	-0.043661	0.073532	0.72366	0.997855
GO:0031503_proteincontaining_complex_localization	236	-0.034294	0.057539	0.72441	0.997855
GO:0043068_positive_regulation_of_programmed_cell_death	443	-0.02575	0.043105	0.72487	0.997855
GO:0016788_hydrolase_activity_acting_on_ester_bonds	617	-0.021509	0.035879	0.72558	0.997855
GO:0002275_myeloid_cell_activation_involved_in_immune_response	508	-0.024315	0.04052	0.72577	0.997855
[truncated: 578 more rows]

## Sheet: Table S3A
SET	NGENES (set)	BETA (set)	SE (set)	P (set)	STAGE	NGENES (stage)	BETA (stage)	SE (stage)	P (stage)	NGENES (interaction)	BETA (interaction)	SE (interaction)	P (interaction)	P.adj (interaction)
[truncated: 66 more rows]

[truncated: 6 more sheets: Table S3B, Table S4A, Table S4B, Table S5A, Table S5B, Table S6]
