# Supplementary material for: Developmental Profile of Psychiatric Risk Associated With Voltage-Gated Cation Channel Activity
Source: Biol Psychiatry. 2021 Sep 15;90(6):399–408. doi: 10.1016/j.biopsych.2021.03.009 (PMC8375582; doi:10.1016/j.biopsych.2021.03.009)
Supplement: Key Resources Table [file mmc3.xlsx]

## Sheet: Key Resources Table
KEY RESOURCES TABLE
Resource Type	Specific Reagent or Resource	Source or Reference	Identifiers	Additional Information
Add additional rows as needed for each resource type	Include species and sex when applicable.	Include name of manufacturer, company, repository, individual, or research lab. Include PMID or DOI for references; use “this paper” if new.	Include catalog numbers, stock numbers, database IDs or accession numbers, and/or RRIDs. RRIDs are highly encouraged; search for RRIDs at https://scicrunch.org/resources.	Include any additional information or notes if necessary.
Deposited Data; Public Database	Case-control GWAS summary statistics (schizophrenia)	PMID: 29483656	RRID:SCR_004495; https://www.med.unc.edu/pgc/download-results/
Deposited Data; Public Database	Case-control GWAS summary statistics (bipolar disorder)	PMID: 31043756	RRID:SCR_004495; https://www.med.unc.edu/pgc/download-results/
Deposited Data; Public Database	Case-control GWAS summary statistics (major depressive disorder)	PMID: 29700475	RRID:SCR_004495; https://www.med.unc.edu/pgc/download-results/
Deposited Data; Public Database	Case-control GWAS summary statistics (schizophrenia vs bipolar disorder)	PMID: 29906448	RRID:SCR_004495; https://www.med.unc.edu/pgc/download-results/
Deposited Data; Public Database	Post-mortem human transcriptome (BrainSeq)	Lieber Institute for Brain Development. PMID: 30050107	Synapse ID: syn12299750
Deposited Data; Public Database	Post-mortem human transcriptome (BrainSpan)	Allen Brain Atlas. PMID: 22996553; 24695229	RRID: SCR_008083
Deposited Data; Public Database	Gene Ontology (GO) database	http://geneontology.org/	RRID:SCR_002811
Deposited Data; Public Database	SynGO	https://syngoportal.org/	RRID:SCR_017330
Software; Algorithm	MAGMA	PMID: 25885710. https://ctg.cncr.nl/software/magma	v1.08b
Software; Algorithm	Limma	PMID: 25605792	RRID:SCR_010943
